# Supplementary material for: Elucidating Unknown Organofluorine in Municipal Wastewater: A Mass Balance Approach including Fluorinated Pharmaceuticals
Source: Environ Sci Technol. 2026 Feb 20;60(8):6623–34. doi: 10.1021/acs.est.5c13161 (PMC12961926; doi:10.1021/acs.est.5c13161)
Supplement: Supplementary file 2 [file es5c13161_si_002.xlsx]

## Sheet: Cover sheet
Elucidating unknown organofluorine in municipal wastewater: A mass balance approach including fluorinated pharmaceuticals
Pontus Larsson, Anna Kärrman, Leo W.Y. Yeung*
Man-Technology-Environment (MTM) Research Centre, School of Science and Technology, Örebro University, Sweden, SE-701 82
* Corresponding author: leo.yeung@oru.se
Table of contents
HRMS-spectrum	containing spectra of identified low-fluorinated compounds
Suspect-list	containing suspect lists of fluorinated pharmaceuticals, metabolites, veterinary drugs and illicit drugs

## Sheet: HRMS-spectrum
	Memo:
	MS: Waters G2-XS-QTOF, MSe (DIA); 10-35 eV col. Ramp
	Mobile phases: A 95/5 ultrapure water/MeOH, B 100% MeOH, ESI+ 0.1% FA + 5 mM NH4CO2, ESI- 0.1% NH4OH + 5 mM NH4Ac
	Gradient: 0.1 min 1%B, 12 min 100%B, 15 min 100%B, 15.01 1%B, 18 min 1%B
	Please note that MS2 peak list contain non-annotated peaks
Common name	Bendroflumethiazide
IUPAC name	3-Benzyl-1,1-dioxo-6-(trifluoromethyl)-3,4-dihydro-2H-1,2,4- benzothiadiazine-7-sulfonamide
Neutral formula	C15H14F3N3O4S2
InChIKey	HDWIHXWEUNVBIY-UHFFFAOYSA-N
SMILES	C1=CC=C(C=C1)CC2NC3=C(C=C(C(=C3)C(F)(F)F)S(=O)(=O)N)S(=O)(=O)N2
Precursor type	[M-H]-
Precursor m/z (theoretical)	420.0305
Retention time (min)	5.92				Top 10 MS2 peak list
MS2 spectrum w/ structure					m/z	counts
					205.077	1496767
					223.994	1622584
					238.003	1415247
					239.011	3404250
					289.046	16982044
					290.049	2601382
					327.968	8965009
					420.032	37758004
					421.034	8169090
					422.029	4420178
Precursor type	[M+NH4]+
Precursor m/z (theoretical)	439.0716
Retention time (min)	7.15				Top 10 MS2 peak list
MS2 spectrum					m/z	counts
					294.255	49080
					405.019	110438
					422.045	201287
					444.027	563201
					445.03	106096
					446.024	65501
					457.302	79302
					459.997	45472
					466.008	54816
	Note: MS1 contain [M+NH4]+, [M+Na]+, [M+H]+, [2M+Na]+				865.063	57430
Common name	Atorvastatin
IUPAC name	(3R,5R)-7-[2-(4-fluorophenyl)-3-phenyl-4-(phenylcarbamoyl)-5-propan-2-ylpyrrol-1-yl]-3,5-dihydroxyheptanoic acid
Neutral formula	C33H35FN2O5
InChIKey	XUKUURHRXDUEBC-KAYWLYCHSA-N
SMILES	CC(C)C1=C(C(=C(N1CC[C@H](C[C@H](CC(=O)O)O)O)C2=CC=C(C=C2)F)C3=CC=CC=C3)C(=O)NC4=CC=CC=C4
Precursor type	[M-H]-
Precursor m/z (theoretical)	557.2457
Retention time (min)	9.00				Top 10 MS2 peak list
MS2 spectrum w/ structure					m/z	counts
					278.136	8967216
					279.139	1731920
					397.174	25034060
					398.177	7764611
					453.2	14455416
					454.204	4194780
					479.216	2087549
					557.248	37986484
					557.482	1657942
					558.251	17352080
Precursor type	[M+H]+
Precursor m/z (theoretical)	559.2603
Retention time (min)	10.03				Top 10 MS2 peak list
MS2 spectrum					m/z	counts
					167.073	6191358
					182.096	7505742
					184.112	20983186
					210.091	14295353
					266.154	20620384
					294.15	23771824
					440.224	26874892
					441.228	7796940
					466.204	5955825
					559.262	12660769
Common name	4-hydroxy atorvastatin
IUPAC name	7-[2-(4-fluorophenyl)-4-[(4-hydroxyphenyl)carbamoyl]-3-phenyl-5-propan-2-ylpyrrol-1-yl]-3,5-dihydroxyheptanoic acid
Neutral formula	C33H35FN2O6
InChIKey	SOZOATLLFFVAPM-UHFFFAOYSA-N
SMILES	CC(C)C1=C(C(=C(N1CCC(CC(CC(=O)O)O)O)C2=CC=C(C=C2)F)C3=CC=CC=C3)C(=O)NC4=CC=C(C=C4)O
Precursor type	[M-H]-
Precursor m/z (theoretical)	573.2406				Top 10 MS2 peak list
Retention time (min)					m/z	counts
MS2 spectrum w/ structure					278.135	3557145
					279.138	678183
					413.168	17786746
					414.171	4619481
					415.173	568533
					469.194	3516947
					470.197	1014915
					573.241	22154660
					573.479	404278
					574.244	7838544
Precursor type	[M+H]+
Precursor m/z (theoretical)	575.2552
Retention time (min)	8.82				Top 10 MS2 peak list
MS2 spectrum					m/z	counts
					250.103	518595
					276.118	296900
					292.15	497879
					380.166	370662
					422.213	447959
					440.224	4490144
					441.227	1219913
					466.203	742115
					575.257	2556810
					576.259	899992
Common name	Rosuvastatin
IUPAC name	(E,3R,5S)-7-[4-(4-fluorophenyl)-2-[methyl(methylsulfonyl)amino]-6-propan-2-ylpyrimidin-5-yl]-3,5-dihydroxyhept-6-enoic acid
Neutral formula	C22H28FN3O6S
InChIKey	BPRHUIZQVSMCRT-VEUZHWNKSA-N
SMILES	CC(C)C1=NC(=NC(=C1/C=C/[C@H](C[C@H](CC(=O)O)O)O)C2=CC=C(C=C2)F)N(C)S(=O)(=O)C
Precursor type	[M-H]-
Precursor m/z (theoretical)	480.161
Retention time (min)	7.11				Top 10 MS2 peak list
MS2 spectrum w/ structure					m/z	counts
					244.126	1499677
					298.137	4733928
					338.168	1352429
					340.184	4488628
					341.187	972727
					392.146	1130861
					418.162	8987638
					419.164	1923630
					480.163	14993579
					481.165	3591387
Precursor type	[M+H]+
Precursor m/z (theoretical)	482.1756
Retention time (min)	8.62				Top 10 MS2 peak list
MS2 spectrum					m/z	counts
					258.14	1323167
					270.14	613969
					272.156	575128
					279.094	395379
					300.151	608671
					404.198	381475
					422.155	282879
					446.154	340842
					482.176	12440357
					483.179	2976174
Common name	Efavirenz
IUPAC name	(4S)-6-chloro-4-(2-cyclopropylethynyl)-4-(trifluoromethyl)-1H-3,1-benzoxazin-2-one
Neutral formula	C14H9ClF3NO2
InChIKey	XPOQHMRABVBWPR-ZDUSSCGKSA-N
SMILES	C1CC1C#C[C@]2(C3=C(C=CC(=C3)Cl)NC(=O)O2)C(F)(F)F
Precursor type	[M-H]-
Precursor m/z (theoretical)	314.0201				Top 10 MS2 peak list
Retention time (min)	10.08				m/z	counts
MS2 spectrum w/ structure					216.022	1525010
					230.018	2185503
					241.999	4628066
					244.016	12399191
					245.02	1793806
					246.014	4520839
					250.025	2137825
					314.021	11237359
					315.024	2001590
					316.018	4363661
Precursor type	[M+Na]+
Precursor m/z (theoretical)	338.0166
Retention time (min)	10.35				Top 10 MS2 peak list
MS2 spectrum					m/z	counts
					167.073	1709123
					168.08	1550802
					169.086	530475
					201.045	865648
					224.007	611838
					232.013	1036280
					237.076	741435
					244.014	970075
					272.045	1006811
					338.017	1514527
Common name	8-hydroxy efavirenz
IUPAC name	(4S)-6-chloro-4-(2-cyclopropylethynyl)-8-hydroxy-4-(trifluoromethyl)-1H-3,1-benzoxazin-2-one
Neutral formula	C14H9ClF3NO3
InChIKey	OOVOMPCQLMFEDT-ZDUSSCGKSA-N
SMILES	C1CC1C#C[C@]2(C3=C(C(=CC(=C3)Cl)O)NC(=O)O2)C(F)(F)F
Precursor type	[M-H]-
Precursor m/z (theoretical)	330.0150
Retention time (min)	8.63				Top 10 MS2 peak list
MS2 spectrum w/ structure					m/z	counts
					210.036	19162538
					246.013	11607372
					250.049	8138862
					257.994	19630466
					259.994	6783467
					286.026	17712940
					288.023	5601876
					330.016	27250754
					331.019	4162387
					332.013	9009881
Precursor type	[M+H]+
Precursor m/z (theoretical)	332.0296
Retention time (min)	10.02				Top 10 MS2 peak list
MS2 spectrum					m/z	counts
					166.065	736084
					184.072	268458
					201.045	454191
					233.064	262080
					248.013	806580
					250.012	295179
					250.012	302165
					268.033	300133
					288.039	292630
					332.03	250736
Common name	Bicalutamide
IUPAC name	N-[4-cyano-3-(trifluoromethyl)phenyl]-3-(4-fluorophenyl)sulfonyl-2-hydroxy-2-methylpropanamide
Neutral formula	C18H14F4N2O4S
InChIKey	LKJPYSCBVHEWIU-UHFFFAOYSA-N
SMILES	CC(CS(=O)(=O)C1=CC=C(C=C1)F)(C(=O)NC2=CC(=C(C=C2)C#N)C(F)(F)F)O
Precursor type	[M-H]-
Precursor m/z (theoretical)	429.0538
Retention time (min)	8.57				Top 10 MS2 peak list
MS2 spectrum w/ structure					m/z	counts
					173.008	6448619
					184.038	47845440
					185.034	97320568
					185.169	7643950
					186.036	16580549
					255.039	104188704
					255.202	15360741
					256.042	34634036
					411.044	6623893
					429.055	16005708
Precursor type	[M+Na]+
Precursor m/z (theoretical)	453.0503
Retention time (min)	8.76				Top 10 MS2 peak list
MS2 spectrum					m/z	counts
					158.991	253947
					167.041	428383
					187.048	1354741
					188.05	115763
					217.033	1345473
					218.036	134620
					431.069	1175690
					432.072	239998
					453.051	11884026
					454.054	2285311
Common name	Ezetimibe
IUPAC name	(3R,4S)-1-(4-fluorophenyl)-3-[(3S)-3-(4-fluorophenyl)-3-hydroxypropyl]-4-(4-hydroxyphenyl)azetidin-2-one
Neutral formula	C24H21F2NO3
InChIKey	OLNTVTPDXPETLC-XPWALMASSA-N
SMILES	C1=CC(=CC=C1[C@@H]2[C@H](C(=O)N2C3=CC=C(C=C3)F)CC[C@@H](C4=CC=C(C=C4)F)O)O
Precursor type	[M-H]-
Precursor m/z (theoretical)	408.1417
Retention time (min)	9.30				Top 10 MS2 peak list
MS2 spectrum w/ structure					m/z	counts
					175.076	2050706
					251.108	629112
					271.115	43652764
					271.28	1258147
					271.414	604881
					272.118	9604669
					273.121	998880
					284.11	601806
					408.143	6795479
					409.146	1636070
Precursor type	[M+Na]+
Precursor m/z (theoretical)	432.1382
Retention time (min)	9.57				Top 10 MS2 peak list
MS2 spectrum					m/z	counts
					133.064	345024
					161.059	203270
					238.064	547503
					279.094	482246
					295.11	217671
					364.151	483755
					392.146	1679027
					393.149	426900
					432.139	14524632
					433.142	3677568
Common name	Fluconazole
IUPAC name	2-(2,4-difluorophenyl)-1,3-bis(1,2,4-triazol-1-yl)propan-2-ol
Neutral formula	C13H12F2N6O
InChIKey	RFHAOTPXVQNOHP-UHFFFAOYSA-N
SMILES	C1=CC(=C(C=C1F)F)C(CN2C=NC=N2)(CN3C=NC=N3)O
Precursor type	[M-H]-
Precursor m/z (theoretical)	305.0968
Retention time (min)	5.44				Top 10 MS2 peak list
MS2 spectrum w/ structure					m/z	counts
					99.9256	32356
					122.035	30325
					149.057	45191
					191.069	8374610
					192.071	777758
					193.073	32389
					202.042	94011
					222.048	100356
					305.097	702034
					306.099	91569
Precursor type	[M+H]+
Precursor m/z (theoretical)	307.1113
Retention time (min)	5.53				Top 10 MS2 peak list
MS2 spectrum					m/z	counts
					139.035	330274
					151.035	650641
					169.046	1207059
					200.061	316878
					201.046	223862
					220.068	3184606
					221.071	405565
					238.079	2993198
					239.082	382853
					307.112	1570321
Common name	Flecainide
IUPAC name	N-(piperidin-2-ylmethyl)-2,5-bis(2,2,2-trifluoroethoxy)benzamide
Neutral formula	C17H20F6N2O3
InChIKey	DJBNUMBKLMJRSA-UHFFFAOYSA-N
SMILES	C1CCNC(C1)CNC(=O)C2=C(C=CC(=C2)OCC(F)(F)F)OCC(F)(F)F
Precursor type	[M-H]-
Precursor m/z (theoretical)	413.1305
Retention time (min)	9.38				Top 10 MS2 peak list
MS2 spectrum w/ structure					m/z	counts
					192.01	1312097
					270.102	30775330
					271.105	5239903
					290.108	10997733
					291.111	1692939
					353.113	7748462
					373.119	8292968
					374.122	1417966
					393.125	2037413
					413.131	5239389
Precursor type	[M+]H]+
Precursor m/z (theoretical)	415.1451
Retention time (min)	7.42				Top 10 MS2 peak list
MS2 spectrum					m/z	counts
					232.097	5784582
					301.03	24622010
					302.033	2914480
					315.108	2842190
					398.119	71163064
					398.317	3222057
					399.122	18158408
					400.124	1733795
					415.146	55003972
					416.149	19903704
Common name	Flecainide meta-O-dealkylated
IUPAC name	5-hydroxy-N-(piperidin-2-ylmethyl)-2-(2,2,2-trifluoroethoxy)benzamide
Neutral formula	C15H19F3N2O3
InChIKey	FVJPPEWHZCSTAC-UHFFFAOYSA-N
SMILES	C1CCNC(C1)CNC(=O)C2=C(C=CC(=C2)O)OCC(F)(F)F
Precursor type	[M-H]-
Precursor m/z (theoretical)	331.1275
Retention time (min)	7.72				Top 10 MS2 peak list
MS2 spectrum w/ structure					m/z	counts
					151.023	252493
					164.035	257312
					248.117	9884013
					249.12	1340785
					271.108	340822
					291.115	1826871
					292.118	287144
					311.121	223204
					331.128	1246301
					332.13	188345
Precursor type	[M+]H]+
Precursor m/z (theoretical)	333.1421
Retention time (min)	5.08				Top 10 MS2 peak list
MS2 spectrum					m/z	counts
					155.013	677923
					171.025	772420
					216.101	815550
					219.026	11567559
					220.029	1066102
					233.104	1479317
					316.116	24893850
					317.119	4175188
					333.143	20461016
					334.146	3962954
Common name	Celecoxib
IUPAC name	4-[5-(4-methylphenyl)-3-(trifluoromethyl)pyrazol-1-yl]benzenesulfonamide
Neutral formula	C17H14F3N3O2S
InChIKey	RZEKVGVHFLEQIL-UHFFFAOYSA-N
SMILES	CC1=CC=C(C=C1)C2=CC(=NN2C3=CC=C(C=C3)S(=O)(=O)N)C(F)(F)F
Precursor type	[M-H]-
Precursor m/z (theoretical)	380.0686
Retention time (min)	10.0				Top 10 MS2 peak list
MS2 spectrum w/ structure					m/z	counts
					179.043	1356912
					247.112	2602186
					276.095	6978669
					277.096	1338698
					296.101	5590855
					316.108	19678048
					317.109	4092738
					380.07	54796212
					380.264	3139436
					381.073	15913652
Precursor type	[M+H]+
Precursor m/z (theoretical)	382.0832
Retention time (min)	10.02				Top 10 MS2 peak list
MS2 spectrum					m/z	counts
					167.073	5503076
					182.096	6663710
					184.112	18334344
					210.091	12552350
					248.143	4332925
					266.154	18129100
					294.15	21592678
					295.153	4647918
					348.158	6007376
					382.084	6565468
Common name	Celecoxib carboxylic acid
IUPAC name	4-[2-(4-sulfamoylphenyl)-5-(trifluoromethyl)pyrazol-3-yl]benzoic acid
Neutral formula	C17H12F3N3O4S
InChIKey	WTHNOVFEXONZMI-UHFFFAOYSA-N
SMILES	C1=CC(=CC=C1C2=CC(=NN2C3=CC=C(C=C3)S(=O)(=O)N)C(F)(F)F)C(=O)O
Precursor type	[M-H]-
Precursor m/z (theoretical)	410.0428
Retention time (min)	6.54				Top 10 MS2 peak list
MS2 spectrum w/ structure					m/z	counts
					235.182	4548584
					236.184	666555
					262.079	1273613
					282.085	1156322
					302.091	4042423
					303.093	713157
					366.054	10686951
					367.057	1764698
					410.044	10652454
					411.046	1845849
Precursor type	[M+H]+
Precursor m/z (theoretical)	412.0573
Retention time (min)	8.82				Top 10 MS2 peak list
MS2 spectrum					m/z	counts
					279.093	441664
					312.07	57257
					313.077	99554
					331.069	55502
					332.076	37614
					333.084	196987
					392.051	393693
					393.054	75555
					412.058	1971225
					413.06	393562
Common name	Enzalutamide carboxylic acid
IUPAC name	4-[3-[4-cyano-3-(trifluoromethyl)phenyl]-5,5-dimethyl-4-oxo-2-sulfanylideneimidazolidin-1-yl]-2-fluorobenzoic acid
Neutral formula	C20H13F4N3O3S
InChIKey	MECDPCCFIDQBBP-UHFFFAOYSA-N
SMILES	CC1(C(=O)N(C(=S)N1C2=CC(=C(C=C2)C(=O)O)F)C3=CC(=C(C=C3)C#N)C(F)(F)F)C
Precursor type	[M-H]-
Precursor m/z (theoretical)	450.0541
Retention time (min)	7.29				Top 10 MS2 peak list
MS2 spectrum w/ structure					m/z	counts
					158.061	2573584
					196.078	1823164
					253.06	10674748
					279.056	3550613
					364.109	2416365
					406.066	27275222
					407.068	5224936
					424.076	1909001
					438.091	1552990
					450.055	4389238
Precursor type	[M+H]+
Precursor m/z (theoretical)	452.0687
Retention time (min)	9.03				Top 10 MS2 peak list
MS2 spectrum					m/z	counts
					135.044	35735
					178.066	101483
					196.076	593845
					197.079	70691
					229.004	68909
					273.131	41133
					336.3	44901
					413.266	76051
					452.069	1266752
					453.072	275199
Common name	Sitagliptin
IUPAC name	(3R)-3-amino-1-[3-(trifluoromethyl)-6,8-dihydro-5H-[1,2,4]triazolo[4,3-a]pyrazin-7-yl]-4-(2,4,5-trifluorophenyl)butan-1-one
Neutral formula	C16H15F6N5O
InChIKey	MFFMDFFZMYYVKS-SECBINFHSA-N
SMILES	C1CN2C(=NN=C2C(F)(F)F)CN1C(=O)C[C@@H](CC3=CC(=C(C=C3F)F)F)N
Precursor type	[M-H]-
Precursor m/z (theoretical)	406.1108
Retention time (min)	7.45
MS2 spectrum w/ structure					Top 10 MS2 peak list
					m/z	counts
					149.02	412472
					191.055	2822315
					233.066	229813
					260.077	475979
					299.037	292664
					386.105	724396
					406.112	2233326
					407.114	397975
					466.133	542416
					469.107	387100
Precursor type	[M+H]+
Precursor m/z (theoretical)	408.1254
Retention time (min)	5.83				Top 10 MS2 peak list
MS2 spectrum					m/z	counts
					154.046	236037
					174.052	1482695
					193.069	2151560
					235.08	2667826
					236.082	262687
					391.099	433573
					408.126	3446413
					409.128	603015
					430.108	3191427
					431.11	584014
Common name	Sitagliptin N-sulfate
IUPAC name	[(2R)-4-oxo-4-[3-(trifluoromethyl)-6,8-dihydro-5H-[1,2,4]triazolo[4,3-a]pyrazin-7-yl]-1-(2,4,5-trifluorophenyl)butan-2-yl]sulfamic acid
Neutral formula	C16H15F6N5O4S
InChIKey	AOWQKFDVSZMKPA-SECBINFHSA-N
SMILES	C1CN2C(=NN=C2C(F)(F)F)CN1C(=O)C[C@@H](CC3=CC(=C(C=C3F)F)F)NS(=O)(=O)O
Precursor type	[M-H]-
Precursor m/z (theoretical)	486.0676
Retention time (min)	6.15
MS2 spectrum w/ structure					Top 10 MS2 peak list
					m/z	counts
					191.054	160939
					231.987	181967
					251.994	1307212
					389.083	431215
					486.068	24468378
					486.287	437945
					486.406	147465
					486.47	182798
					487.07	4359581
					488.066	1364979
Precursor type	[M+H]+
Precursor m/z (theoretical)	488.0822
Retention time (min)	6.54				Top 10 MS2 peak list
MS2 spectrum w/ structure					m/z	counts
					174.052	408967
					193.069	597911
					235.08	770593
					236.082	78503
					279.093	235558
					391.098	126692
					408.125	1151468
					409.128	211505
					526.029	76559
					532.046	142253
Common name	Fludioxonil
IUPAC name	4-(2,2-difluoro-1,3-benzodioxol-4-yl)-1H-pyrrole-3-carbonitrile
Neutral formula	C12H6F2N2O2
InChIKey	MUJOIMFVNIBMKC-UHFFFAOYSA-N
SMILES	C1=CC(=C2C(=C1)OC(O2)(F)F)C3=CNC=C3C#N
Precursor type	[M-H]
Precursor m/z (theoretical)	247.0325
Retention time (min)	8.36				Top 10 MS2 peak list
MS2 spectrum w/ structure					m/z	counts
					169.04	3143974
					179.025	2484693
					180.033	12454070
					181.039	6055847
					247.033	79154768
					247.103	2416208
					247.191	9451694
					247.272	2384255
					247.319	3272867
					248.036	23891130
Precursor type	[M+Na]+
Precursor m/z (theoretical)	271.029
Retention time (min)	9.32				Top 10 MS2 peak list
MS2 spectrum					m/z	counts
					155.06	765420
					168.071	307948
					169.076	896475
					184.112	463366
					210.091	345478
					227.045	369380
					229.041	264704
					241.061	959980
					266.154	486050
					271.029	286383
Common name	Fluopyram
IUPAC name	N-[2-[3-chloro-5-(trifluoromethyl)pyridin-2-yl]ethyl]-2-(trifluoromethyl)benzamide
Neutral formula	C16H11ClF6N2O
InChIKey	KVDJTXBXMWJJEF-UHFFFAOYSA-N
SMILES	C1=CC=C(C(=C1)C(=O)NCCC2=C(C=C(C=N2)C(F)(F)F)Cl)C(F)(F)F
Precursor type	[M+H]+
Precursor m/z (theoretical)	397.0537
Retention time (min)	9.84				Top 10 MS2 peak list
MS2 spectrum w/ structure					m/z	counts
					145.025	5615251
					170.041	2517210
					173.021	22455466
					174.024	1928672
					208.013	28541056
					209.016	2538624
					210.01	9441894
					397.054	20230496
					399.051	8336652
					419.036	4374154
Common name	Fluxapyroxad
IUPAC name	3-(difluoromethyl)-1-methyl-N-[2-(3,4,5-trifluorophenyl)phenyl]pyrazole-4-carboxamide
Neutral formula	C18H12F5N3O
InChIKey	SXSGXWCSHSVPGB-UHFFFAOYSA-N
SMILES	CN1C=C(C(=N1)C(F)F)C(=O)NC2=CC=CC=C2C3=CC(=C(C(=C3)F)F)F
Precursor type	[M-H]-
Precursor m/z (theoretical)	380.0828
Retention time (min)	9.57				Top 10 MS2 peak list
MS2 spectrum w/ structure					m/z	counts
					220.038	11551745
					248.033	49485100
					249.036	8706545
					291.062	4173089
					380.084	35265124
					380.12	4719864
					380.283	8752892
					380.438	2941059
					381.087	26499538
					381.279	2361400
Precursor type	[M+H]+
Precursor m/z (theoretical)	382.0973
Retention time (min)	9.53				Top 10 MS2 peak list
MS2 spectrum					m/z	counts
					234.053	8028550
					271.06	4329738
					314.09	14307430
					315.092	2704302
					342.086	27018310
					343.089	5400227
					362.092	14442562
					363.095	3232762
					382.098	4074832
					404.08	9152676
Common name	Rufinamide
IUPAC name	1-[(2,6-difluorophenyl)methyl]triazole-4-carboxamide
Neutral formula	C10H8F2N4O
InChIKey	POGQSBRIGCQNEG-UHFFFAOYSA-N
SMILES	C1=CC(=C(C(=C1)F)CN2C=C(N=N2)C(=O)N)F
Precursor type	[M+H]
Precursor m/z (theoretical)	239.0739
Retention time (min)	5.37				Top 10 MS2 peak list
MS2 spectrum w/ structure					m/z	counts
					127.035	3983481
					128.038	282925
					148.055	237886
					166.046	642489
					167.052	197338
					168.061	173813
					222.047	803964
					239.074	327796
					261.056	3394515
					262.058	384068
Common name	Rufinamide carboxylic acid
IUPAC name	1-[(2,6-difluorophenyl)methyl]triazole-4-carboxylic acid
Neutral formula	C10H7F2N3O2
InChIKey	OPJHWTKDQYKYHL-UHFFFAOYSA-N
SMILES	C1=CC(=C(C(=C1)F)CN2C=C(N=N2)C(=O)O)F
Precursor type	[M+H]
Precursor m/z (theoretical)	240.0579
Retention time (min)	5.30
MS2 spectrum w/ structure					Top 10 MS2 peak list
					m/z	counts
					127.035	638728
					128.039	34018
					173.013	13666
					200.025	13776
					222.047	275917
					223.051	27743
					240.058	86736
					262.039	23949
					284.022	601444
					285.025	62391
Common name	Emtricitabine
IUPAC name	4-amino-5-fluoro-1-[(2R,5S)-2-(hydroxymethyl)-1,3-oxathiolan-5-yl]pyrimidin-2-one
Neutral formula	C8H10FN3O3S
InChIKey	XQSPYNMVSIKCOC-NTSWFWBYSA-N
SMILES	C1[C@H](O[C@H](S1)CO)N2C=C(C(=NC2=O)N)F
Precursor type	[M+Na]+
Precursor m/z (theoretical)	270.0319
Retention time (min)	2.64				Top 10 MS2 peak list
MS2 spectrum					m/z	counts
					98.0959	33926
					130.041	443681
					136.049	14201
					152.022	265033
					248.05	78472
					254.058	97104
					270.032	1156080
					271.034	106467
					272.029	51049
Common name	Citalopram
IUPAC name	1-[3-(dimethylamino)propyl]-1-(4-fluorophenyl)-3H-2-benzofuran-5-carbonitrile
Neutral formula	C20H21FN2O
InChIKey	WSEQXVZVJXJVFP-UHFFFAOYSA-N
SMILES	CN(C)CCCC1(C2=C(CO1)C=C(C=C2)C#N)C3=CC=C(C=C3)F
Precursor type	[M+H]+
Precursor m/z (theoretical)	325.1711
Retention time (min)	7.29				Top 10 MS2 peak list
MS2 spectrum w/ structure					m/z	counts
					221.064	3520690
					227.073	2742353
					234.072	9333208
					235.081	3063933
					246.072	2890721
					247.079	6063108
					262.103	18391666
					263.106	3531409
					325.172	37811156
					326.175	12792425
Common name	Desmethyl citalopram
IUPAC name	1-(4-fluorophenyl)-1-[3-(methylamino)propyl]-3H-2-benzofuran-5-carbonitrile
Neutral formula	C19H19FN2O
InChIKey	PTJADDMMFYXMMG-UHFFFAOYSA-N
SMILES	CNCCCC1(C2=C(CO1)C=C(C=C2)C#N)C3=CC=C(C=C3)F
Precursor type	[M+H]+
Precursor m/z (theoretical)	311.1554
Retention time (min)	7.35				Top 10 MS2 peak list
MS2 spectrum w/ structure					m/z	counts
					221.064	1634158
					234.071	3841210
					235.08	1255736
					246.072	1309759
					247.079	2404148
					262.103	8078555
					263.106	1562318
					293.145	3284493
					311.156	10384560
					312.159	2290038
Common name	Ticagrelor
IUPAC name	(1S,2S,3R,5S)-3-[7-[[(1R,2S)-2-(3,4-difluorophenyl)cyclopropyl]amino]-5-propylsulfanyltriazolo[4,5-d]pyrimidin-3-yl]-5-(2-hydroxyethoxy)cyclopentane-1,2-diol
Neutral formula	C23H28F2N6O4S
InChIKey	OEKWJQXRCDYSHL-FNOIDJSQSA-N
SMILES	CCCSC1=NC(=C2C(=N1)N(N=N2)[C@@H]3C[C@@H]([C@H]([C@H]3O)O)OCCO)N[C@@H]4C[C@H]4C5=CC(=C(C=C5)F)F
Precursor type	[M+Na]+
Precursor m/z (theoretical)	545.1753
Retention time (min)	10.57				Top 10 MS2 peak list
MS2 spectrum w/ structure					m/z	counts
					167.072	970800
					242.284	986553
					290.269	1089289
					294.15	1969442
					327.079	3246605
					523.194	7743284
					524.197	2019285
					545.177	29139730
					546.179	8530764
					547.177	2766104
Common name	Ticagrelor deshydroxyethoxy
IUPAC name	(1S,2R,3S,4R)-4-[7-[[(1R,2S)-2-(3,4-difluorophenyl)cyclopropyl]amino]-5-propylsulfanyltriazolo[4,5-d]pyrimidin-3-yl]cyclopentane-1,2,3-triol
Neutral formula	C21H24F2N6O3S
InChIKey	XYLIQTKEYHWYGG-XUNGLMTJSA-N
SMILES	CCCSC1=NC(=C2C(=N1)N(N=N2)[C@@H]3C[C@@H]([C@H]([C@H]3O)O)O)N[C@@H]4C[C@H]4C5=CC(=C(C=C5)F)F
Precursor type	[M+Na]+
Precursor m/z (theoretical)	501.1491
Retention time (min)	10.47				Top 10 MS2 peak list
MS2 spectrum w/ structure					m/z	counts
					165.068	196592
					195.08	632423
					225.09	250719
					245.096	196494
					303.139	3536442
					304.142	752351
					479.168	5688433
					480.171	1316809
					481.168	428268
					501.151	9004719
					502.153	2079836
Common name	Fipronil
IUPAC name	5-amino-1-[2,6-dichloro-4-(trifluoromethyl)phenyl]-4-(trifluoromethylsulfinyl)pyrazole-3-carbonitrile
Neutral formula	C12H4Cl2F6N4OS
InChIKey	ZOCSXAVNDGMNBV-UHFFFAOYSA-N
SMILES	C1=C(C=C(C(=C1Cl)N2C(=C(C(=N2)C#N)S(=O)C(F)(F)F)N)Cl)C(F)(F)F
Precursor type	[M-H]-
Precursor m/z (theoretical)	434.9314
Retention time (min)	10.19				Top 10 MS2 peak list
MS2 spectrum w/ structure					m/z	counts
					183.018	15923403
					249.959	45701060
					251.956	19535198
					277.954	23991322
					317.97	14882415
					319.967	9333377
					329.964	63463396
					330.963	16065126
					331.958	35879928
					398.956	10456272
Precursor type	[M+NH4]+
Precursor m/z (theoretical)	453.9725
Retention time (min)	10.15				Top 10 MS2 peak list
MS2 spectrum					m/z	counts
					289.975	250499
					303.138	766830
					367.951	1050410
					369.948	709948
					436.946	909213
					438.944	641301
					451.313	208476
					458.928	1382550
					459.93	190069
					460.925	948666
Common name	Fipronil sulfone
IUPAC name	5-amino-1-[2,6-dichloro-4-(trifluoromethyl)phenyl]-4-(trifluoromethylsulfonyl)pyrazole-3-carbonitrile
Neutral formula	C12H4Cl2F6N4O2S
InChIKey	LGHZJDKSVUTELU-UHFFFAOYSA-N
SMILES	C1=C(C=C(C(=C1Cl)N2C(=C(C(=N2)C#N)S(=O)(=O)C(F)(F)F)N)Cl)C(F)(F)F
Precursor type	[M-H]
Precursor m/z (theoretical)	450.9263
Retention time (min)	10.44				Top 10 MS2 peak list
MS2 spectrum w/ structure					m/z	counts
					243.991	17922302
					246.013	21738424
					281.994	80262928
					282.997	28732110
					283.991	51340660
					414.952	61545304
					414.952	40372888
					415.954	32026790
					416.949	57333816
					450.929	21161032
Precursor type	[M+NH4]+
Precursor m/z (theoretical)	469.9674
Retention time (min)	10.41				Top 10 MS2 peak list
MS2 spectrum					m/z	counts
					152.061	244572
					165.068	224813
					195.08	630491
					209.154	213620
					225.091	234492
					245.096	192501
					303.139	3465463
					304.142	721047
					474.924	1405401
	Note: [M+NH4]+ in MS1; in MS2 Na adduct more abundant				476.921	996188
Common name	Flucloxacillin
IUPAC name	(2S,5R,6R)-6-[[3-(2-chloro-6-fluorophenyl)-5-methyl-1,2-oxazole-4-carbonyl]amino]-3,3-dimethyl-7-oxo-4-thia-1-azabicyclo[3.2.0]heptane-2-carboxylic acid
Neutral formula	C19H17ClFN3O5S
InChIKey	UIOFUWFRIANQPC-JKIFEVAISA-N
SMILES	CC1=C(C(=NO1)C2=C(C=CC=C2Cl)F)C(=O)N[C@H]3[C@@H]4N(C3=O)[C@H](C(S4)(C)C)C(=O)O
Precursor type	[M+H]+
Precursor m/z (theoretical)	454.0634
Retention time (min)	8.63				Top 10 MS2 peak list
MS2 spectrum w/ structure					m/z	counts
					160.042	1641359
					195.995	861907
					197.992	265895
					238.006	255765
					338.999	204992
					436.052	224941
					454.063	738715
					456.06	293745
					486.089	1036485
					487.092	231010
	Note: substantial formation of [M+CH3OH+H]+ in MS1

## Sheet: Suspect-list
Name	Type	SMILES	Formula (neutral)	Exact mass
Ciprofloxacin	Pharmaceutical	C1CC1N2C=C(C(=O)C3=CC(=C(C=C32)N4CCNCC4)F)C(=O)O	C17H18FN3O3	331.133220
Ciprofloxacin-formyl	Pharmaceutical metabolite	O=C1C2=CC(F)=C(N3CCN(C=O)CC3)C=C2N(C4CC4)C=C1C(O)=O	C18H18FN3O4	359.128134235
Ciprofloxacin-oxo	Pharmaceutical metabolite	OC(=O)C1=CN(C2CC2)C2=CC(N3CCNC(=O)C3)=C(F)C=C2C1=O	C17H16FN3O4	345.11248417
Ciprofloxacin-sulfo	Pharmaceutical metabolite	OC(=O)C1=CN(C2CC2)C2=CC(N3CCN(CC3)S(O)(=O)=O)=C(F)C=C2C1=O	C17H18FN3O6S	411.090034649
Ciprofloxacin-desethylene	Pharmaceutical metabolite	NCCNC1=C(F)C=C2C(=O)C(=CN(C3CC3)C2=C1)C(O)=O	C15H16FN3O3	305.11756955
Moxifloxacin	Pharmaceutical	COC1=C2N(C=C(C(O)=O)C(=O)C2=CC(F)=C1N1C[C@@H]2CCCN[C@@H]2C1)C1CC1	C21H24FN3O4	401.175084428
Moxifloxacin n-sulfate	Pharmaceutical metabolite	COC1=C2C(=CC(=C1N3C[C@@H]4CCCN([C@@H]4C3)S(=O)(=O)O)F)C(=O)C(=CN2C5CC5)C(=O)O	C21H24FN3O7S	481.131899462
Moxifloxacin acyl-beta-D-glucuronide	Pharmaceutical metabolite	COC1=C2C(=CC(=C1N3CC4CCCNC4C3)F)C(=O)C(=CN2C5CC5)C(=O)OC6C(C(C(C(O6)C(=O)O)O)O)O	C27H32FN3O10	577.207172405
Levofloxacin	Pharmaceutical	C[C@H]1COC2=C3N1C=C(C(O)=O)C(=O)C3=CC(F)=C2N1CCN(C)CC1	C18H20FN3O4	361.143784299
Levofloxacin n-oxide	Pharmaceutical metabolite	CC1COC2=C3N1C=C(C(O)=O)C(=O)C3=CC(F)=C2N1CC[N+](C)([O-])CC1	C18H20FN3O5	377.138698919
Levofloxacin-desmethyl	Pharmaceutical metabolite	CC1COC2=C3N1C=C(C(=O)C3=CC(=C2N4CCNCC4)F)C(=O)O	C17H18FN3O4	347.128134235
Flucloxacillin	Pharmaceutical	CC1=C(C(=O)N[C@H]2[C@H]3SC(C)(C)[C@@H](N3C2=O)C(O)=O)C(=NO1)C1=C(F)C=CC=C1Cl	C19H17ClFN3O5S	453.0561477
Flucloxacillin-5-Hydroxymethyl	Pharmaceutical metabolite	CC1(C)SC2[C@H](NC(=O)C3=C(CO)ON=C3C3=C(Cl)C=CC=C3F)C(=O)N2[C@H]1C(O)=O	C19H17ClFN3O6S	469.0510623
Flucloxacillin-penilloic Acid	Pharmaceutical metabolite	CC1=C(C(=O)NC(C2NC(C(O)=O)C(C)(C)S2)C(O)=O)C(=NO1)C1=C(F)C=CC=C1Cl	C19H19ClFN3O6S	471.0667124
Fluconazole	Pharmaceutical	OC(CN1C=NC=N1)(CN1C=NC=N1)C1=CC=C(F)C=C1F	C13H12F2N6O	306.104065
Fluconazole-glucuronide	Pharmaceutical metabolite	OC1C(O)C(OC(CN2C=NC=N2)(CN2C=NC=N2)C2=CC=C(F)C=C2F)OC(C1O)C(O)=O	C19H20F2N6O7	482.136153334
Fluconazole-n-oxide	Pharmaceutical metabolite	OC(CN1C=NC=N1)(CN1C=[N+]([O-])C=N1)C1=CC=C(F)C=C1F	C13H12F2N6O2	322.098979976
Bendroflumethiazide	Pharmaceutical metabolite	NS(=O)(=O)C1=CC2=C(NC(CC3=CC=CC=C3)NS2(=O)=O)C=C1C(F)(F)F	C15H14F3N3O4S2	421.03778278
Citalopram	Pharmaceutical	CN(C)CCCC1(OCC2=CC(=CC=C12)C#N)C1=CC=C(F)C=C1	C20H21FN2O	324.163791467
Citalopram-desmethyl	Pharmaceutical metabolite	CNCCCC1(OCC2=C1C=CC(=C2)C#N)C1=CC=C(F)C=C1	C19H19FN2O	310.148141403
Citalopram-didemethyl	Pharmaceutical metabolite	NCCCC1(OCC2=C1C=CC(=C2)C#N)C1=CC=C(F)C=C1	C18H17FN2O	296.132491338
Citalopram-n-oxide	Pharmaceutical metabolite	C[N+](C)([O-])CCCC1(OCC2=C1C=CC(=C2)C#N)C1=CC=C(F)C=C1	C20H21FN2O2	340.158706087
Citalopram-propionic acid	Pharmaceutical metabolite	OC(=O)CCC1(OCC2=C1C=CC(=C2)C#N)C1=CC=C(F)C=C1	C18H14FNO3	311.095771478
Fluoxetine	Pharmaceutical	CNCCC(C1=CC=CC=C1)OC2=CC=C(C=C2)C(F)(F)F	C17H18F3NO	309.134048818
Norfluoxetine	Pharmaceutical metabolite	NCCC(OC1=CC=C(C=C1)C(F)(F)F)C1=CC=CC=C1	C16H16F3NO	295.118398754
Fluoxetine-4-CF3-phenol	Pharmaceutical metabolite	OC1=CC=C(C=C1)C(F)(F)F	C7H5F3O	162.029249397
Norfluoxetine-alcohol	Pharmaceutical metabolite	OCCC(OC1=CC=C(C=C1)C(F)(F)F)C1=CC=CC=C1	C16H15F3O2	296.102414339
Norfluoxetine-acid	Pharmaceutical metabolite	OC(=O)CC(OC1=CC=C(C=C1)C(F)(F)F)C1=CC=CC=C1	C16H13F3O3	310.081678897
Norfluoxetine-glucuronide	Pharmaceutical metabolite	O[C@@H]1[C@@H](O)C(ONCCC(OC2=CC=C(C=C2)C(F)(F)F)C2=CC=CC=C2)O[C@@H]([C@H]1O)C(O)=O	C22H24F3NO8	487.145401364
Fluoxetine-glucuronide	Pharmaceutical metabolite	CN(CCC(OC1=CC=C(C=C1)C(F)(F)F)C1=CC=CC=C1)C1O[C@@H]([C@@H](O)[C@H](O)[C@H]1O)C(O)=O	C23H26F3NO7	485.166136806
Fluvoxamine	Pharmaceutical	COCCCC\C(=N/OCCN)C1=CC=C(C=C1)C(F)(F)F	C15H21F3N2O2	318.155512413
Fluvoxamino-acid	Pharmaceutical metabolite	NCCON=C(CCCC(O)=O)C1=CC=C(C=C1)C(F)(F)F	C14H17F3N2O3	318.119126904
Fluvoxamino-alcohol	Pharmaceutical metabolite	NCCO\N=C(/CCCCO)C1=CC=C(C=C1)C(F)(F)F	C14H19F3N2O2	304.139862349
Paroxetine	Pharmaceutical	FC1=CC=C(C=C1)[C@@H]1CCNC[C@H]1COC1=CC=C2OCOC2=C1	C19H20FNO3	329.142721671
Paroxetine-metabolite 1	Pharmaceutical metabolite	OC[C@@H]1CNCC[C@H]1C1=CC=C(F)C=C1	C12H16FNO	209.121592302
Paroxetine-metabolite 2	Pharmaceutical metabolite	COC1=C(O)C=CC(OC[C@@H]2CNCC[C@H]2C2=CC=C(F)C=C2)=C1	C19H22FNO3	331.158371735
Paroxetine-metabolite 3	Pharmaceutical metabolite	CN1CC[C@H]([C@H](CO)C1)C1=CC=C(F)C=C1	C13H18FNO	223.137242367
Atorvastatin	Pharmaceutical	CC(C)C1=C(C(=O)NC2=CC=CC=C2)C(=C(N1CC[C@@H](O)C[C@@H](O)CC(O)=O)C1=CC=C(F)C=C1)C1=CC=CC=C1	C33H35FN2O5	558.253000398
Atorvastatin-para-hydroxy	Pharmaceutical metabolite	CC(C)C1=C(C(=O)NC2=CC=C(O)C=C2)C(=C(N1CCC(O)CC(O)CC(O)=O)C1=CC=C(F)C=C1)C1=CC=CC=C1	C33H35FN2O6	574.247915018
Atorvastatin-para-hydroxya-glucuronide	Pharmaceutical metabolite	CC(C)C1=C(C(=O)NC2=CC=C(O)C=C2)C(=C(N1CCC(O)CC(O)CC(O)OC1OC(C(O)C(O)C1O)C(O)=O)C1=CC=C(F)C=C1)C1=CC=CC=C1	C39H45FN2O12	752.29565306
Atorvastatin-para-hydroxy lactone	Pharmaceutical metabolite	CC(C)C1=C(C(=O)NC2=CC=C(O)C=C2)C(=C(N1CCC1CC(O)CC(=O)O1)C1=CC=C(F)C=C1)C1=CC=CC=C1	C33H33FN2O5	556.237350334
Atorvastatin-ortho-hydroxy	Pharmaceutical metabolite	CC(C)C1=C(C(=O)NC2=CC=CC=C2O)C(=C(N1CCC(O)CC(O)CC(O)=O)C1=CC=C(F)C=C1)C1=CC=CC=C1	C33H35FN2O6	574.247915018
Atorvastatin-ortho-hydroxy lactone	Pharmaceutical metabolite	CC(C)C1=C(C(=C(N1CCC2CC(CC(=O)O2)O)C3=CC=C(C=C3)F)C4=CC=CC=C4)C(=O)NC5=CC=CC=C5O	C33H33FN2O5	556.237350334
Atorvastatin lactone	Pharmaceutical metabolite	CC(C)C1=C(C(=O)NC2=CC=CC=C2)C(=C(N1CC[C@@H]1C[C@@H](O)CC(=O)O1)C1=CC=C(F)C=C1)C1=CC=CC=C1	C33H33FN2O4	540.242435714
Rosuvastatin	Pharmaceutical	CC(C)C1=NC(=NC(C2=CC=C(F)C=C2)=C1\C=C\[C@@H](O)C[C@@H](O)CC(O)=O)N(C)S(C)(=O)=O	C22H28FN3O6S	481.168284971
Rosuvastatin-N-desmethyl	Pharmaceutical metabolite	CC(C)C1=NC(NS(C)(=O)=O)=NC(C2=CC=C(F)C=C2)=C1C=CC(O)CC(O)CC(O)=O	C21H26FN3O6S	467.152634906
Rosuvastatin lactone	Pharmaceutical metabolite	CC(C)C1=NC(=NC(=C1C=CC2CC(CC(=O)O2)O)C3=CC=C(C=C3)F)N(C)S(=O)(=O)C	C22H26FN3O5S	463.157720286
Flurbiprofen	Pharmaceutical	CC(C(O)=O)C1=CC=C(C(F)=C1)C1=CC=CC=C1	C15H13FO2	244.089957822
Flurbiprofen-4 hydroxy	Pharmaceutical metabolite	CC(C(O)=O)C1=CC(F)=C(C=C1)C1=CC=C(O)C=C1	C15H13FO3	260.084872442
Flurbiprofen glucuronide	Pharmaceutical metabolite	CC(C(=O)O[C@H]1O[C@H]([C@H](O)[C@@H](O)[C@@H]1O)C(O)=O)C1=CC(F)=C(C=C1)C1=CC=CC=C1	C21H21FO8	420.122045799
Flecainide	Pharmaceutical	FC(F)(F)COC1=CC=C(OCC(F)(F)F)C(=C1)C(=O)NCC1CCCCN1	C17H20F6N2O3	414.13781149
Flecainide-Meta-O-dealkylated	Pharmaceutical metabolite	OC1=CC(C(=O)NCC2CCCCN2)=C(OCC(F)(F)F)C=C1	C15H19F3N2O3	332.134776969
Flecainide-Meta-O-Dealkylated-lactam	Pharmaceutical metabolite	OC1=CC(C(=O)NCC2CCCC(=O)N2)=C(OCC(F)(F)F)C=C1	C15H17F3N2O4	346.114041524
5-FU	Pharmaceutical	FC1C=NC(=O)NC1=O	C4H3FN2O2	130.017855508
5-FU-5-Fluoro-5,6-dihydrouracil	Pharmaceutical metabolite	C1C(C(=O)NC(=O)N1)F	C4H5FN2O2	132.033505572
5-FU-5-fluorouridine	Pharmaceutical metabolite	OC[C@H]1O[C@H]([C@H](O)[C@@H]1O)N1C=C(F)C(=O)NC1=O	C9H11FN2O6	262.060114245
5-FU-5-fluoro-2'-deoxyuridine	Pharmaceutical metabolite	OC[C@H]1O[C@H](C[C@@H]1O)N1C=C(F)C(=O)NC1=O	C9H11FN2O5	246.065199625
5-FU-α-Fluoro-β-alanine	Pharmaceutical metabolite	NCC(F)C(O)=O	C3H6FNO2	107.0382566
5-FU-α-fluoro-β-ureido-propionic acid	Pharmaceutical metabolite	NC(=O)NCC(F)C(O)=O	C4H7FN2O3	150.044070256
5-FU-Monofluoroacetetic acid	Pharmaceutical metabolite	OC(=O)CF	C2H3FO2	78.0117075
5-FU-5-fluoro-6-hydroxy-5,6-dihydrouracil	Pharmaceutical metabolite	OC1NC(=O)NC(=O)C1F	C4H5FN2O3	148.028420192
Celecoxib	Pharmaceutical	CC1=CC=C(C=C1)C2=CC(=NN2C3=CC=C(C=C3)S(=O)(=O)N)C(F)(F)F	C17H14F3N3O2S	381.075882012
Celecoxib-hydroxy	Pharmaceutical metabolite	NS(=O)(=O)C1=CC=C(C=C1)N1N=C(C=C1C1=CC=C(CO)C=C1)C(F)(F)F	C17H14F3N3O3S	397.070796634
Celecoxib-carboxyl	Pharmaceutical metabolite	NS(=O)(=O)C1=CC=C(C=C1)N1N=C(C=C1C1=CC=C(C=C1)C(O)=O)C(F)(F)F	C17H12F3N3O4S	411.050061192
Celecoxib-glucuronide	Pharmaceutical metabolite	NS(=O)(=O)C1=CC=C(C=C1)N1N=C(C=C1C1=CC=C(OC2O[C@H]([C@H](O)[C@@H](O)[C@@H]2O)C(O)=O)C=C1)C(F)(F)F	C22H20F3N3O9S	559.087234558
Bicalutamide	Pharmaceutical	CC(CS(=O)(=O)C1=CC=C(C=C1)F)(C(=O)NC2=CC(=C(C=C2)C#N)C(F)(F)F)O	C18H14F4N2O4S	430.061040765
Bicalutamide-glucoronide	Pharmaceutical metabolite	N#CC1=CC=C(C=C1C(F)(F)F)NC(=O)C(OC2OC(C(=O)O)C(O)C(O)C2O)(C)CS(=O)(=O)C3=CC=C(F)C=C3	C24H22F4N2O10S	606.093128742
Bicalutamide-hydroxy	Pharmaceutical metabolite	CC(O)(CS(=O)(=O)C1=CC(O)=C(F)C=C1)C(=O)NC1=CC=C(C#N)C(=C1)C(F)(F)F	C18H14F4N2O5S	446.055955385
Bicalutamide-hydroxy glucoronide	Pharmaceutical metabolite	CC(O)(CS(=O)(=O)C1=CC(OC2OC(C(O)C(O)C2O)C(O)=O)=C(F)C=C1)C(=O)NC1=CC=C(C#N)C(=C1)C(F)(F)F	C24H22F4N2O11S	622.088043362
Bicalutamide-hydroxy-sulfate	Pharmaceutical metabolite	CC(O)(C[S](=O)(=O)C1=CC(=C(F)C=C1)O[S](=O)(=O)O)C(=O)NC2=CC(=C(C=C2)C#N)C(F)(F)F	C18H14F4N2O8S2	526.012774
Enzalutamide	Pharmaceutical	CNC(=O)C1=CC=C(C=C1F)N1C(=S)N(C(=O)C1(C)C)C1=CC=C(C#N)C(=C1)C(F)(F)F	C21H16F4N4O2S	464.093009597
Enzalutamide-alcohol	Pharmaceutical metabolite	CC1(C)N(C(=S)N(C1=O)C1=CC(=C(C=C1)C#N)C(F)(F)F)C1=CC(F)=C(C=C1)C(=O)NCO	C21H16F4N4O3S	480.087924217
Enzalutamide-N-desmethyl	Pharmaceutical metabolite	CC1(C)N(C(=S)N(C1=O)C1=CC(=C(C=C1)C#N)C(F)(F)F)C1=CC(F)=C(C=C1)C(N)=O	C20H14F4N4O2S	450.077359533
Enzalutamide-Carboxyl	Pharmaceutical metabolite	CC1(C)N(C(=S)N(C1=O)C1=CC(=C(C=C1)C#N)C(F)(F)F)C1=CC(F)=C(C=C1)C(O)=O	C20H13F4N3O3S	451.061375117
Fluocortolone	Pharmaceutical	C[C@@H]1C[C@H]2[C@@H]3C[C@H](F)C4=CC(=O)C=C[C@]4(C)[C@H]3[C@@H](O)C[C@]2(C)[C@H]1C(=O)CO	C22H29FO4	376.204987577
Fluocinolone acetonide	Pharmaceutical metabolite	CC1(C)O[C@@H]2C[C@H]3[C@@H]4C[C@H](F)C5=CC(=O)C=C[C@]5(C)[C@@]4(F)[C@@H](O)C[C@]3(C)[C@@]2(O1)C(=O)CO	C24H30F2O6	452.201045012
Fluticasone	Pharmaceutical	C[C@@H]1C[C@H]2[C@@H]3C[C@H](F)C4=CC(=O)C=C[C@]4(C)[C@@]3(F)[C@@H](O)C[C@]2(C)[C@@]1(O)C(=O)SCF	C22H27F3O4S	444.158215012
Fluticasone furoate	Pharmaceutical metabolite	C[C@@H]1C[C@H]2[C@@H]3C[C@H](F)C4=CC(=O)C=C[C@]4(C)[C@@]3(F)[C@@H](O)C[C@]2(C)[C@@]1(OC(=O)C1=CC=CO1)C(=O)SCF	C27H29F3O6S	538.163694317
Flupentixol	Pharmaceutical	OCCN1CCN(CC\C=C2/C3=CC=CC=C3SC3=CC=C(C=C23)C(F)(F)F)CC1	C23H25F3N2OS	434.163969096
Flupentixol-sulfoxide	Pharmaceutical metabolite	OCCN1CCN(CC\C=C2\C3=CC=CC=C3[S](=O)C3=CC=C(C=C23)C(F)(F)F)CC1	C23H25F3N2O2S	450.158883716
Flupentixol-N-dealkyl	Pharmaceutical metabolite	FC(F)(F)C1=CC=C2SC3=CC=CC=C3\C(=C\CCN3CCNCC3)C2=C1	C21H21F3N2S	390.137754347
Flupentixol-glucuronide	Pharmaceutical metabolite	[H]\C(CCN1CCN(CCOC(=O)C2OC(O)[C@@H](O)[C@H](O)[C@H]2O)CC1)=C1/C2=CC=CC=C2SC2=C1C=C(C=C2)C(F)(F)F	C29H33F3N2O7S	610.196057074
Tafluprost	Pharmaceutical	CC(C)OC(=O)CCC\C=C/C[C@H]1[C@@H](O)C[C@@H](O)[C@@H]1\C=C\C(F)(F)COC1=CC=CC=C1	C25H34F2O5	452.237430521
Tafluprost acid	Pharmaceutical metabolite	OC1CC(O)C(\C=C\C(F)(F)COC2=CC=CC=C2)C1C\C=C/CCCC(O)=O	C22H28F2O5	410.190480328
Tafluprost acid, 1,2,3,4-tetranor	Pharmaceutical metabolite	O[C@H]1C[C@@H](O)[C@H](\C=C\C(F)(F)COC2=CC=CC=C2)[C@H]1CCC(O)=	C18H22F2O5	356.143530134
Travoprost	Pharmaceutical	CC(C)OC(=O)CCC\C=C/C[C@H]1[C@@H](O)C[C@@H](O)[C@@H]1\C=C\[C@@H](O)COC1=CC=CC(=C1)C(F)(F)F	C26H35F3O6	500.238573336
Travoprost acid	Pharmaceutical metabolite	O[C@@H](COC1=CC(=CC=C1)C(F)(F)F)C=C[C@H]1[C@H](O)C[C@H](O)[C@@H]1C\C=C/CCCC(O)=O	C23H29F3O6	458.191623143
Flumetason	Pharmaceutical	C[C@@H]1C[C@H]2[C@@H]3C[C@H](F)C4=CC(=O)C=C[C@]4(C)[C@@]3(F)[C@@H](O)C[C@]2(C)[C@@]1(O)C(=O)CO	C22H28F2O5	410.190480328
Sitagliptin	Pharmaceutical	N[C@@H](CC(=O)N1CCN2C(C1)=NN=C2C(F)(F)F)CC1=CC(F)=C(F)C=C1F	C16H15F6N5O	407.118079101
Sitagliptin-M1 Metabolite	Pharmaceutical metabolite	OS(=O)(=O)N[C@@H](CC(=O)N1CCN2C(C1)=NN=C2C(F)(F)F)CC1=C(F)C=C(F)C(F)=C1	C16H15F6N5O4S	487.074894135
Sitagliptin-carbamic acid	Pharmaceutical metabolite	OC(=O)N[C@@H](CC(=O)N1CCN2C(C1)=NN=C2C(F)(F)F)CC1=C(F)C=C(F)C(F)=C1	C17H15F6N5O3	451.107908341
Sitagliptin-M4 Metabolite	Pharmaceutical metabolite	O[C@@H]1[C@@H](O)C(OC(=O)N[C@@H](CC(=O)N2CCN3C(C2)=NN=C3C(F)(F)F)CC2=C(F)C=C(F)C(F)=C2)O[C@@H]([C@H]1O)C(O)=O	C23H23F6N5O9	627.139996319
Sitagliptin-TP408	Pharmaceutical metabolite	FC1=C(F)C=C(C[C@@H](O)CC(N2CCN3C(C2)=NN=C3C(F)(F)F)=O)C(F)=C1	C16H14F6N4O2	408.102094
Sitagliptin-TP449	Pharmaceutical metabolite	FC1=C(F)C=C(C[C@@H](NC(C)=O)CC(N2CCN3C(C2)=NN=C3C(F)(F)F)=O)C(F)=C1	C18H17F6N5O2	449.128643
Ezetimibe	Pharmaceutical	O[C@@H](CC[C@@H]1[C@H](N(C1=O)C1=CC=C(F)C=C1)C1=CC=C(O)C=C1)C1=CC=C(F)C=C1	C24H21F2NO3	409.148949866
Ezetimibe-glucuronide 1	Pharmaceutical metabolite	O[C@@H](CC[C@@H]1[C@H](N(C1=O)C1=CC=C(F)C=C1)C1=CC=C(OC2O[C@@H]([C@@H](O)[C@H](O)[C@H]2O)C(O)=O)C=C1)C1=CC=C(F)C=C1	C30H29F2NO9	585.181037844
Ezetimibe-ketone	Pharmaceutical metabolite	OC1=CC=C(C=C1)[C@@H]1[C@@H](CCC(=O)C2=CC=C(F)C=C2)C(=O)N1C1=CC=C(F)C=C1	C24H19F2NO3	407.133299802
Ezetimibe-ketone glucuronide	Pharmaceutical metabolite	O[C@@H]1[C@@H](O)C(OC2=CC=C(C=C2)[C@@H]2[C@@H](CCC(=O)C3=CC=C(F)C=C3)C(=O)N2C2=CC=C(F)C=C2)O[C@@H]([C@H]1O)C(O)=O	C30H27F2NO9	583.165387779
Ezetimibe-glucuronide 2	Pharmaceutical metabolite	O[C@H]1[C@H](O)C(O[C@@H](CC[C@@H]2[C@H](N(C2=O)C2=CC=C(F)C=C2)C2=CC=C(O)C=C2)C2=CC=C(F)C=C2)O[C@H]([C@@H]1O)C(O)=O	C30H29F2NO9	585.181037844
Efavirenz	Pharmaceutical	FC(F)(F)[C@]1(OC(=O)NC2=CC=C(Cl)C=C12)C#CC1CC1	C14H9ClF3NO2	315.0273907
Efavirenz-8-OH	Pharmaceutical metabolite	OC1=CC(Cl)=CC2=C1NC(=O)O[C@]2(C#CC1CC1)C(F)(F)F	C14H9ClF3NO3	331.0223053
Efavirenz, 8,14-dihydroxy	Pharmaceutical metabolite	OC1=CC(Cl)=CC2=C1NC(=O)O[C@]2(C#CC1(O)CC1)C(F)(F)F	C14H9ClF3NO4	347.01722
Tikagrelor	Pharmaceutical	CCCSC1=NC(NC2CC2C2=CC(F)=C(F)C=C2)=C2N=NN(C3CC(OCCO)C(O)C3O)C2=N1	C23H28F2N6O4S	522.186081
Tikagrelor metabolite 1	Pharmaceutical metabolite	CCCSC1=NC2=C(N=NN2[C@@H]2C[C@H](O)[C@@H](O)[C@H]2O)C(N[C@@H]2C[C@H]2C2=CC(F)=C(F)C=C2)=N1	C21H24F2N6O3S	478.159866157
Eflornitin	Pharmaceutical	NCCCC(N)(C(F)F)C(O)=O	C6H12F2N2O2	182.08668396
Emtricitabine	Pharmaceutical	NC1=NC(=O)N(C=C1F)[C@@H]1CS[C@H](CO)O1	C8H10FN3O3S	247.042690531
Emtricitabine 3'-sulfoxide (M-III)	Pharmaceutical metabolite	NC1=NC(=O)N(C=C1F)[C@@H]1C[S@@](=O)[C@H](CO)O1	C8H10FN3O4S	263.037605151
Emtricitabine O-glucuronide (M-II)	Pharmaceutical metabolite	NC1=NC(=O)N(C=C1F)[C@@H]1CS[C@H](COC2OC(C(O)O)C(O)C(O)C2O)O1	C14H20FN3O9S	425.090428573
Emtricitabine-5-fluorocytosine	Pharmaceutical metabolite	NC1=NC(=O)NC=C1F	C4H4FN3O	129.033839924
Diflunisal	Pharmaceutical	OC(=O)C1=CC(=CC=C1O)C1=CC=C(F)C=C1F	C13H8F2O3	250.044150444
Diflunisal-glucuronide ester	Pharmaceutical metabolite	OC1C(O)C(OC(=O)C2=C(O)C=CC(=C2)C2=C(F)C=C(F)C=C2)OC(C1O)C(O)=O	C19H16F2O9	426.076238421
Diflunisal-glucuronide ether	Pharmaceutical metabolite	OC1C(O)C(OC2=C(C=C(C=C2)C2=C(F)C=C(F)C=C2)C(O)=O)OC(C1O)C(O)=O	C19H16F2O9	426.076238421
Aprepitant	Pharmaceutical	C[C@@H](O[C@@H]1OCCN(CC2=NC(=O)NN2)[C@@H]1C1=CC=C(F)C=C1)C1=CC(=CC(=C1)C(F)(F)F)C(F)(F)F	C23H21F7N4O3	534.150187693
Aprepitant-metabolite 1	Pharmaceutical metabolite	C[C@@H](O[C@@H]1OCCN[C@@H]1C1=CC=C(F)C=C1)C1=CC(=CC(=C1)C(F)(F)F)C(F)(F)F	C20H18F7NO2	437.122575965
Aprepitant-metabolite 2	Pharmaceutical metabolite	OC[C@H](NCC1=NC(=O)NN1)C1=CC=C(F)C=C1	C11H13FN4O2	252.102253838
Aprepitant-metabolite 3	Pharmaceutical metabolite	OC(=O)[C@H](NCC1=NC(=O)NN1)C1=CC=C(F)C=C1	C11H11FN4O3	266.081518393
Aprepitant metabolite 4	Pharmaceutical metabolite	[H]C1=C(C([H])=C(C([H])=C1C(F)(F)F)C(F)(F)F)C(=O)C([H])([H])[H]	C10H6F6O	256.032283791
Aprepitant metabolite 5	Pharmaceutical metabolite	[H]N1C(=O)N=NC1([H])C([H])([H])N1C([H])([H])C([H])([H])O[C@]([H])(O)[C@]1([H])C1=C([H])C([H])=C(F)C([H])=C1[H]	C13H15FN4O3	294.112818522
Fludarabine	Pharmaceutical	NC1=C2N=CN([C@@H]3O[C@H](COP(O)(O)=O)[C@@H](O)[C@@H]3O)C2=NC(F)=N1	C10H13FN5O7P	365.05366294
Gemcitabine	Pharmaceutical	NC1=NC(=O)N(C=C1)[C@@H]1O[C@H](CO)[C@@H](O)C1(F)F	C9H11F2N3O4	263.071762172
Gemcitabine Monophosphate	Pharmaceutical metabolite	NC1=NC(=O)N(C=C1)[C@@H]1O[C@H](COP(O)(O)=O)[C@@H](O)C1(F)F	C9H12F2N3O7P	343.038093062
Gemcitabine diphosphate	Pharmaceutical metabolite	NC1=NC(=O)N(C=C1)[C@@H]1O[C@H](COP(O)(=O)OP(O)(O)=O)[C@@H](O)C1(F)F	C9H13F2N3O10P2	423.004423953
Gemcitabine triphosphate	Pharmaceutical metabolite	NC1=NC(=O)N(C=C1)[C@@H]1O[C@H](COP(O)(=O)OP(O)(=O)OP(O)(O)=O)[C@@H](O)C1(F)F	C9H14F2N3O13P3	502.970754843
Gemcitabine-2′,2′-difluorodeoxyuridine monophosphate	Pharmaceutical metabolite	O[C@@H]1[C@@H](COP(O)(O)=O)OC(N2C=CC(=O)NC2=O)C1(F)F	C9H11F2N2O8P	344.022108646
Gemcitabine-2',2'-difluorodeoxyuridine	Pharmaceutical metabolite	OC[C@H]1O[C@@H](N2C=CC(=O)NC2=O)C(F)(F)[C@@H]1O	C9H10F2N2O5	264.055777756
Capecitabine	Pharmaceutical	CCCCCOC(=O)NC1=NC(=O)N(C=C1F)[C@@H]1O[C@H](C)[C@@H](O)[C@H]1O	C15H22FN3O6	359.149263603
Capecitabine-5’-Deoxy-5-fluorouridine	Pharmaceutical metabolite	C[C@H]1O[C@H]([C@H](O)[C@@H]1O)N1C=C(F)C(=O)NC1=O	C9H11FN2O5	246.065199625
Lumacaftor	Pharmaceutical	CC1=CC=C(NC(=O)C2(CC2)C2=CC=C3OC(F)(F)OC3=C2)N=C1C1=CC=CC(=C1)C(O)=O	C24H18F2N2O5	452.118378014
linezolid	Pharmaceutical	CC(=O)NC[C@H]1CN(C(=O)O1)C1=CC=C(N2CCOCC2)C(F)=C1	C16H20FN3O4	337.143784299
Linezolid - PNU-142300	Pharmaceutical metabolite	CC(=O)NC[C@H]1CN(C(=O)O1)C1=CC(F)=C(NCCOCC(O)=O)C=C1	C16H20FN3O6	369.133613539
Linezolid - PNU-142586	Pharmaceutical metabolite	CC(=O)NC[C@@H]1CN(C(=O)O1)C1=CC(F)=C(C=C1)N(CCO)CC(O)=O	C16H20FN3O6	369.133613539
Upadacitinib	Pharmaceutical	CC[C@@H]1CN(C[C@@H]1C1=CN=C2C=NC3=C(C=CN3)N12)C(=O)NCC(F)(F)F	C17H19F3N6O	380.157243745
Ubrogepant	Pharmaceutical	C[C@@H]1[C@@H](C[C@H](NC(=O)C2=CN=C3C[C@]4(CC3=C2)C(=O)NC2=NC=CC=C42)C(=O)N1CC(F)(F)F)C1=CC=CC=C1	C29H26F3N5O3	549.198774206
Siponimod	Pharmaceutical	CCC1=CC(=CC=C1CN1CC(C1)C(O)=O)C(\C)=N\OCC1=CC=C(C2CCCCC2)C(=C1)C(F)(F)F	C29H35F3N2O3	516.259977484
Entrectinib	Pharmaceutical	CN1CCN(CC1)C1=CC=C(C(=O)NC2=NNC3=CC=C(CC4=CC(F)=CC(F)=C4)C=C23)C(NC2CCOCC2)=C1	C31H34F2N6O2	560.271130685
Alpelisib	Pharmaceutical	CC1=C(SC(NC(=O)N2CCC[C@H]2C(N)=O)=N1)C1=CC=NC(=C1)C(C)(C)C(F)(F)F	C19H22F3N5O2S	441.144630631
Tecovirimat	Pharmaceutical	FC(F)(F)C1=CC=C(C=C1)C(=O)NN1C(=O)C2C(C3C=CC2C2CC32)C1=O	C19H15F3N2O3	376.10347684
Talazoparib	Pharmaceutical	FC(F)(F)C1=CC=C(C=C1)C(=O)NN1C(=O)C2C(C3C=CC2C2CC32)C1=O	C19H14F2N6O	380.119715421
Lorlatinib	Pharmaceutical	C[C@H]1OC2=CC(=CN=C2N)C2=C(C#N)N(C)N=C2CN(C)C(=O)C2=CC=C(F)C=C12	C21H19FN6O2	406.155352039
Encorafenib	Pharmaceutical	COC(=O)N[C@@H](C)CNC1=NC=CC(=N1)C1=CN(N=C1C1=CC(Cl)=CC(NS(C)(=O)=O)=C1F)C(C)C	C22H27ClFN7O4S	539.1517794
Doravirine	Pharmaceutical	CN1C(=O)NN=C1CN1C=CC(=C(OC2=CC(Cl)=CC(=C2)C#N)C1=O)C(F)(F)F	C17H11ClF3N5O3	425.0502514
Dacomitinib	Pharmaceutical	COC1=CC2=NC=NC(NC3=CC=C(F)C(Cl)=C3)=C2C=C1NC(=O)\C=C\CN1CCCCC1	C24H25ClFN5O2	469.1680809
Binimetinib	Pharmaceutical	CN1C=NC2=C(F)C(NC3=CC=C(Br)C=C3F)=C(C=C12)C(=O)NOCCO	C17H15BrF2N4O3	440.02956
Bictegravir	Pharmaceutical	OC1=C2N(C[C@H]3O[C@@H]4CC[C@@H](C4)N3C2=O)C=C(C(=O)NCC2=C(F)C=C(F)C=C2F)C1=O	C21H18F3N3O5	449.119855181
Voxilaprevir	Pharmaceutical	CC[C@@H]1[C@@H]2CN([C@@H]1C(=O)N[C@@]1(C[C@H]1C(F)F)C(=O)NS(=O)(=O)C1(C)CC1)C(=O)[C@@H](NC(=O)O[C@@H]1C[C@H]1CCCCC(F)(F)C1=NC3=CC=C(OC)C=C3N=C1O2)C(C)(C)C	C40H52F4N6O9S	868.345261104
Sofosbuvir	Pharmaceutical	CC(C)OC(=O)[C@H](C)N[P@](=O)(OC[C@H]1O[C@@H](N2C=CC(=O)NC2=O)[C@](C)(F)[C@@H]1O)OC1=CC=CC=C1	C22H29FN3O9P	529.162544687
Sofosbuvir-GS-56650	Pharmaceutical metabolite	CC(C)OC(=O)[C@H](C)NP(O)(=O)OCC1O[C@@H](N2C=CC(=O)NC2=O)[C@](C)(F)[C@@H]1O	C16H25FN3O9P	453.131244558
Sofosbuvir-GS-606965	Pharmaceutical metabolite	C[C@@]1(F)[C@H](O)C(COP(O)(O)=O)O[C@H]1N1C=CC(=O)NC1=O	C10H14FN2O8P	340.04718058
Sofosbuvir-GS-461203	Pharmaceutical metabolite	C[C@@]1(F)[C@H](O)C(COP(O)(=O)OP(O)(=O)OP(O)(O)=O)O[C@H]1N1C=CC(=O)NC1=O	C10H16FN2O14P3	499.97984236
Ledipasvir	Pharmaceutical	COC(=O)N[C@@H](C(C)C)C(=O)N1CC2(CC2)C[C@H]1C1=NC(=CN1)C1=CC=C2C3=CC=C(C=C3C(F)(F)C2=C1)C1=CC=C2NC(=NC2=C1)[C@@H]1[C@H]2CC[C@H](C2)N1C(=O)[C@@H](NC(=O)OC)C(C)C	C49H54F2N8O6	888.413437817
Risperidone	Pharmaceutical	CC1=C(CCN2CCC(CC2)C2=NOC3=CC(F)=CC=C23)C(=O)N2CCCCC2=N1	C23H27FN4O2	410.211804288
Risperidone-9-hydroxy	Pharmaceutical metabolite	CC1=C(CCN2CCC(CC2)C2=NOC3=CC(F)=CC=C23)C(=O)N2CCCC(O)C2=N1	C23H27FN4O3	426.206718908
Safinamide	Pharmaceutical	C[C@H](NCC1=CC=C(OCC2=CC=CC(F)=C2)C=C1)C(N)=O	C17H19FN2O2	302.143056023
isavuconazole	Pharmaceutical	C[C@@H](C1=NC(=CS1)C1=CC=C(C=C1)C#N)[C@](O)(CN1C=NC=N1)C1=CC(F)=CC=C1F	C22H17F2N5OS	437.112187687
Cobimetinib	Pharmaceutical	OC1(CN(C1)C(=O)C1=CC=C(F)C(F)=C1NC1=CC=C(I)C=C1F)[C@@H]1CCCCN1	C21H21F3IN3O2	531.06306
Tedizolid	Pharmaceutical	CN1N=NC(=N1)C1=CC=C(C=N1)C1=CC=C(C=C1F)N1C[C@H](CO)OC1=O	C17H15FN6O3	370.11896653
Olaparib	Pharmaceutical	FC1=CC=C(CC2=NNC(=O)C3=CC=CC=C23)C=C1C(=O)N1CCN(CC1)C(=O)C1CC1	C24H23FN4O3	434.17541878
Netupitant	Pharmaceutical	CN(C(=O)C(C)(C)C1=CC(=CC(=C1)C(F)(F)F)C(F)(F)F)C1=CN=C(C=C1C1=CC=CC=C1C)N1CCN(C)CC1	C30H32F6N4O	578.248030644
Netupitant-Desmethyl	Pharmaceutical metabolite	CN(C(=O)C(C)(C)C1=CC(=CC(=C1)C(F)(F)F)C(F)(F)F)C1=C(C=C(N=C1)N1CCNCC1)C1=C(C)C=CC=C1	C29H30F6N4O	564.23238058
Netupitant -N-oxide	Pharmaceutical metabolite	CN(C(=O)C(C)(C)C1=CC(=CC(=C1)C(F)(F)F)C(F)(F)F)C1=C(C=C(N=C1)N1CCC(C)(O)CC1)C1=C(C)C=CC=C1	C31H33F6N3O2	593.247696293
Idelalisib	Pharmaceutical	CC[C@H](NC1=C2NC=NC2=NC=N1)C1=NC2=CC=CC(F)=C2C(=O)N1C1=CC=CC=C1	C22H18FN7O	415.155686391
Ataluren	Pharmaceutical	OC(=O)C1=CC=CC(=C1)C1=NOC(=N1)C1=CC=CC=C1F	C15H9FN2O3	284.059720321
Trametinib	Pharmaceutical	CN1C(=O)C(C)=C2N(C(=O)N(C3CC3)C(=O)C2=C1NC1=CC=C(I)C=C1F)C1=CC(NC(C)=O)=CC=C1	C26H23FIN5O4	615.07788
Riociguat	Pharmaceutical	COC(=O)N(C)C1=C(N)N=C(N=C1N)C1=NN(CC2=CC=CC=C2F)C2=NC=CC=C12	C20H19FN8O2	422.161500047
Dolutegravir	Pharmaceutical	C[C@@H]1CCO[C@H]2CN3C=C(C(=O)NCC4=CC=C(F)C=C4F)C(=O)C(O)=C3C(=O)N12	C20H19F2N3O5	419.12927705
Dolutegravir-ether glucuronide (M2)	Pharmaceutical metabolite	CC1CCOC2CN3C=C(C(=O)NCC4=C(F)C=C(F)C=C4)C(=O)C(OC4OC(C(O)C(O)C4O)C(O)=O)=C3C(=O)N12	C26H27F2N3O11	595.161365027
Dolutegravir-hydroxy (M3)	Pharmaceutical metabolite	CC1CCOC2CN3C=C(C(=O)NC(O)C4=C(F)C=C(F)C=C4)C(=O)C(O)=C3C(=O)N12	C20H19F2N3O6	435.12419167
Dolutegravir-2,4- difluorobenzaldehyde (M5)	Pharmaceutical metabolite	OCC1=C(F)C=C(F)C=C1	C7H6F2O	144.038671139
Dabrafenib	Pharmaceutical	CC(C)(C)C1=NC(=C(S1)C1=CC=NC(N)=N1)C1=CC=CC(NS(=O)(=O)C2=C(F)C=CC=C2F)=C1F	C23H20F3N5O2S2	519.101051741
Dabrafenib-hydroxy	Pharmaceutical metabolite	CC(C)(CO)C1=NC(=C(S1)C1=NC(N)=NC=C1)C1=C(F)C(NS(=O)(=O)C2=C(F)C=CC=C2F)=CC=C1	C23H20F3N5O3S2	535.095966361
Dabrafenib-carboxy	Pharmaceutical metabolite	CC(C)(C(O)=O)C1=NC(=C(S1)C1=NC(N)=NC=C1)C1=C(F)C(NS(=O)(=O)C2=C(F)C=CC=C2F)=CC=C1	C23H18F3N5O4S2	549.075230917
Dabrafenib-desmethyl	Pharmaceutical metabolite	CC(C)C1=NC(=C(S1)C1=NC(N)=NC=C1)C1=C(F)C(NS(=O)(=O)C2=C(F)C=CC=C2F)=CC=C1	C22H18F3N5O2S2	505.085401677
Dabrafenib-M30	Pharmaceutical metabolite	NC1=NC=CC(=N1)C1=C(N=C(S1)C(CO)C(O)=O)C1=C(F)C(NS(=O)(=O)C2=C(F)C=CC=C2F)=CC=C1	C22H16F3N5O5S2	551.054495472
Dabrafenib-M31	Pharmaceutical metabolite	CC(=C)C1=NC(=C(S1)C1=NC(N)=NC=C1)C1=C(F)C(NS(=O)(=O)C2=C(F)C=CC=C2F)=CC=C1	C22H16F3N5O2S2	503.069751612
Canagliflozin	Pharmaceutical	CC1=CC=C(C=C1CC1=CC=C(S1)C1=CC=C(F)C=C1)[C@@H]1O[C@H](CO)[C@@H](O)[C@H](O)[C@H]1O	C24H25FO5S	444.140673242
Afatinib	Pharmaceutical	CN(C)C\C=C\C(=O)NC1=CC2=C(NC3=CC=C(F)C(Cl)=C3)N=CN=C2C=C1O[C@H]1CCOC1	C24H25ClFN5O3	485.1629955
teriflunomide	Pharmaceutical	C\C(O)=C(/C#N)C(=O)NC1=CC=C(C=C1)C(F)(F)F	C12H9F3N2O2	270.061612027
leflunomide	Pharmaceutical	CC1=C(C=NO1)C(=O)NC1=CC=C(C=C1)C(F)(F)F	C12H9F3N2O2	270.061612027
Regorafenib	Pharmaceutical	CNC(=O)C1=CC(OC2=CC=C(NC(=O)NC3=CC=C(Cl)C(=C3)C(F)(F)F)C(F)=C2)=CC=N1	C21H15ClF4N4O3	482.0768807
Ponatinib	Pharmaceutical	CN1CCN(CC2=CC=C(NC(=O)C3=CC=C(C)C(=C3)C#CC3=CN=C4C=CC=NN34)C=C2C(F)(F)F)CC1	C29H27F3N6O	532.219844002
lomitapide	Pharmaceutical	FC(F)(F)CNC(=O)C1(CCCCN2CCC(CC2)NC(=O)C2=CC=CC=C2C2=CC=C(C=C2)C(F)(F)F)C2=CC=CC=C2C2=CC=CC=C12	C39H37F6N3O2	693.278996421
Elvitegravir	Pharmaceutical	COC1=C(CC2=CC=CC(Cl)=C2F)C=C2C(=O)C(=CN([C@H](CO)C(C)C)C2=C1)C(O)=O	C23H23ClFNO5	447.1248787
cabozantinib	Pharmaceutical	COC1=CC2=NC=CC(OC3=CC=C(NC(=O)C4(CC4)C(=O)NC4=CC=C(F)C=C4)C=C3)=C2C=C1OC	C28H24FN3O5	501.169999048
Vemurafenib	Pharmaceutical	CCCS(=O)(=O)NC1=CC=C(F)C(C(=O)C2=CNC3=NC=C(C=C23)C2=CC=C(Cl)C=C2)=C1F	C23H18ClF2N3O3S	489.0725467
Vemurafenib intermediary metabolite	Pharmaceutical metabolite	[H][N]([H])([H])C1=CC=C(F)C(C(=O)C2=CNC3=NC=C(C=C23)C2=CC=CC(Cl)=C2)=C1F	C20H13ClF2N3O	384.0715211
Vemurafenib- secondary metabolite	Pharmaceutical metabolite	NC1=CC=CC(C(=O)C2=CNC3=NC=C(C=C23)C2=CC=C(Cl)C=C2)=C1F	C20H13ClFN3O	365.0731179
Vandetanib	Pharmaceutical	COC1=CC2=C(NC3=CC=C(Br)C=C3F)N=CN=C2C=C1OCC1CCN(C)CC1	C22H24BrFN4O2	474.106667
Vandetanib-N-desmethyl	Pharmaceutical metabolite	COC1=CC2=C(NC3=C(F)C=C(Br)C=C3)N=CN=C2C=C1OCC1CCNCC1	C21H22BrFN4O2	460.091017
crizotinib	Pharmaceutical	C[C@@H](OC1=CC(=CN=C1N)C1=CN(N=C1)C1CCNCC1)C1=C(Cl)C=CC(F)=C1Cl	C21H22Cl2FN5O	449.1185439
crizotinib-metabolite PF-06260182	Pharmaceutical metabolite	[H][C@](C)(OC1=CC(=CN=C1N)C1=CN(N=C1)C1CCNC(=O)C1)C1=C(Cl)C=CC(F)=C1Cl	C21H20Cl2FN5O2	463.0978085
Roflumilast	Pharmaceutical	FC(F)OC1=CC=C(C=C1OCC1CC1)C(=O)NC1=C(Cl)C=NC=C1Cl	C17H14Cl2F2N2O3	402.034954
Roflumilast-N-oxide	Pharmaceutical metabolite	[O-][N+]1=CC(Cl)=C(NC(=O)C2=CC(OCC3CC3)=C(OC(F)F)C=C2)C(Cl)=C1	C17H14Cl2F2N2O4	418.0298687
Prasugrel	Pharmaceutical	CC(=O)OC1=CC2=C(CCN(C2)C(C(=O)C2CC2)C2=CC=CC=C2F)S1	C20H20FNO3S	373.114792845
Prasugrel-R-95913	Pharmaceutical metabolite	FC1=CC=CC=C1C(N1CCC2SC(=O)C=C2C1)C(=O)C1CC1	C18H18FNO2S	331.104228161
Prasugrel-R-138727	Pharmaceutical metabolite	OC(=O)CC1CN(CCC1=S)C(C(=O)C1CC1)C1=CC=CC=C1F	C18H20FNO3S	349.114792845
Rufinamide	Pharmaceutical	NC(=O)C1=CN(CC2=C(F)C=CC=C2F)N=N1	C10H8F2N4O	238.06661722
Rufinamide-CGP-47292-(acid)	Pharmaceutical metabolite	OC(=O)C1=CN(CC2=C(F)C=CC=C2F)N=N1	C10H7F2N3O2	239.050632803
Raltegravir	Pharmaceutical	CN1C(=O)C(O)=C(N=C1C(C)(C)NC(=O)C1=NN=C(C)O1)C(=O)NCC1=CC=C(F)C=C1	C20H21FN6O5	444.155745963
nilotinib	Pharmaceutical	CC1=CN(C=N1)C1=CC(NC(=O)C2=CC=C(C)C(NC3=NC=CC(=N3)C3=CC=CN=C3)=C2)=CC(=C1)C(F)(F)F	C28H22F3N7O	529.183792845
maraviroc	Pharmaceutical	CC(C)C1=NN=C(C)N1C1C[C@@H]2CC[C@H](C1)N2CC[C@H](NC(=O)C1CCC(F)(F)CC1)C1=CC=CC=C1	C29H41F2N5O	513.327917286
lapatinib	Pharmaceutical	CS(=O)(=O)CCNCC1=CC=C(O1)C1=CC2=C(NC3=CC=C(OCC4=CC=CC(F)=C4)C(Cl)=C3)N=CN=C2C=C1	C29H26ClFN4O4S	580.1347324
sunitinib	Pharmaceutical	CCN(CC)CCNC(=O)C1=C(C)NC(\C=C2/C(=O)NC3=CC=C(F)C=C23)=C1C	C22H27FN4O2	398.211804288
sorafenib	Pharmaceutical	CNC(=O)C1=CC(OC2=CC=C(NC(=O)NC3=CC=C(Cl)C(=C3)C(F)(F)F)C=C2)=CC=N1	C21H16ClF3N4O3	464.0863026
Sorafenib-n-oxide	Pharmaceutical metabolite	CNC(=O)C1=[N+]([O-])C=CC(OC2=CC=C(NC(=O)NC3=CC(=C(Cl)C=C3)C(F)(F)F)C=C2)=C1	C21H16ClF3N4O4	480.0812172
posaconazole	Pharmaceutical	CC[C@@H]([C@H](C)O)N1N=CN(C1=O)C1=CC=C(C=C1)N1CCN(CC1)C1=CC=C(OCC2CO[C@](CN3C=NC=N3)(C2)C2=CC=C(F)C=C2F)C=C1	C37H42F2N8O4	700.32970819
Cinacalcet	Pharmaceutical	C[C@@H](NCCCC1=CC=CC(=C1)C(F)(F)F)C1=CC=CC2=CC=CC=C12	C22H22F3N	357.170434201
Voriconazole	Pharmaceutical	C[C@@H](C1=NC=NC=C1F)[C@](O)(CN1C=NC=N1)C1=CC=C(F)C=C1F	C16H14F3N5O	349.11504458
Voriconazole-N-oxide	Pharmaceutical metabolite	C[C@@H](C1=C(F)C=[N+]([O-])C=N1)[C@](O)(CN1C=NC=N1)C1=C(F)C=C(F)C=C1	C16H14F3N5O2	365.1099592
Voriconazole -UK-51,060	Pharmaceutical metabolite	FC1=CC(F)=C(C=C1)C(=O)CN1C=NC=N1	C10H7F2N3O	223.055718183
Voriconazole-UK-215,364	Pharmaceutical metabolite	OC(CN1C=NC=N1)C1=C(F)C=C(F)C=C1	C10H9F2N3O	225.071368248
Voriconazole-O-glucuronide derivative	Pharmaceutical metabolite	OC(CN1C=NC=N1)C1=C(F)C=C(OC2O[C@@H]([C@@H](O)[C@H](O)[C@H]2O)C(O)=O)C=C1	C16H18FN3O8	399.107792715
Voriconazole, hydroxy	Pharmaceutical metabolite	OC[C@@H](C1=C(F)C=NC=N1)[C@](O)(CN1C=NC=N1)C1=C(F)C=C(F)C=C1	C16H14F3N5O2	365.1099592
Voriconazole, hydroxy-glucuronide	Pharmaceutical metabolite	O[C@H]1C(OC[C@@H](C2=C(F)C=NC=N2)C(O)(CN2C=NC=N2)C2=C(F)C=C(F)C=C2)O[C@@H]([C@@H](O)[C@@H]1O)C(O)=O	C22H22F3N5O8	541.142047177
Nitisinone	Pharmaceutical	OC(C1=CC=C(C=C1[N+]([O-])=O)C(F)(F)F)=C1C(=O)CCCC1=O	C14H10F3NO5	329.051106915
Gefitinib	Pharmaceutical	COC1=CC2=NC=NC(NC3=CC=C(F)C(Cl)=C3)=C2C=C1OCCCN1CCOCC1	C22H24ClFN4O3	446.1520965
Fulvestrant	Pharmaceutical	C[C@]12CC[C@H]3[C@H]([C@@H]1CC[C@@H]2O)[C@H](CCCCCCCCCS(=O)CCCC(F)(F)C(F)(F)F)CC1=CC(O)=CC=C31	C32H47F5O3S	606.316607362
Dutasteride	Pharmaceutical	C[C@]12CC[C@H]3[C@@H](CC[C@H]4NC(=O)C=C[C@]34C)[C@@H]1CC[C@@H]2C(=O)NC1=CC(=CC=C1C(F)(F)F)C(F)(F)F	C27H30F6N2O2	528.221147192
Dutasteride-4-hydroxy	Pharmaceutical metabolite	C[C@]12CC[C@H]3[C@@H](CC[C@H]4NC(=O)C=C[C@]34C)[C@@H]1CC[C@@H]2C(=O)NC1=C(C=C(O)C(=C1)C(F)(F)F)C(F)(F)F	C27H30F6N2O3	544.216061812
Nebivolol	Pharmaceutical	OC(CNCC(O)C1CCC2=CC(F)=CC=C2O1)C1CCC2=CC(F)=CC=C2O1	C22H25F2NO4	405.175164615
Nebivolol-4-hydroxy	Pharmaceutical metabolite	OC(CNCC(O)C1CC(O)C2=C(O1)C=CC(F)=C2)C1CCC2=C(O1)C=CC(F)=C2	C22H25F2NO5	421.170079235
Sertindole	Pharmaceutical	FC1=CC=C(C=C1)N1C=C(C2CCN(CCN3CCNC3=O)CC2)C2=CC(Cl)=CC=C12	C24H26ClFN4O	440.1779173
Riluzole	Pharmaceutical	NC1=NC2=CC=C(OC(F)(F)F)C=C2S1	C8H5F3N2OS	234.007468452
Riluzole-4-hydroxy	Pharmaceutical metabolite	[H]N([H])C1=NC2=C(O)C([H])=C(OC(F)(F)F)C([H])=C2S1	C8H5F3N2O2S	250.002383072
Pantoprazole	Pharmaceutical	COC1=CC=NC(CS(=O)C2=NC3=CC(OC(F)F)=CC=C3N2)=C1OC	C16H15F2N3O4S	383.075133475
Pantoprazole-4-desmethyl	Pharmaceutical metabolite	COC1=C(CS(=O)C2=NC3=CC(OC(F)F)=CC=C3N2)NC=CC1=O	C15H13F2N3O4S	369.059483411
Pantoprazole-sulfate	Pharmaceutical metabolite	COC1=C(OS(O)(=O)=O)C=CN=C1CS(=O)C1=NC2=CC(OC(F)F)=CC=C2N1	C15H13F2N3O7S2	449.016298445
Pantoprazole-sulfone	Pharmaceutical metabolite	COC1=C(OC)C(CS(=O)(=O)C2=NC3=CC(OC(F)F)=CC=C3N2)=NC=C1	C16H15F2N3O5S	399.070048095
Pantoprazole-sulfone N-Oxide	Pharmaceutical metabolite	COC1=C(OC)C(CS(=O)(=O)C2=NC3=CC(OC(F)F)=CC=C3N2)=[N+]([O-])C=C1	C16H15F2N3O6S	415.064962715
Lansoprazole	Pharmaceutical	CC1=C(OCC(F)(F)F)C=CN=C1CS(=O)C1=NC2=CC=CC=C2N1	C16H14F3N3O2S	369.075882366
Lansoprazole-sulfone	Pharmaceutical metabolite	CC1=C(OCC(F)(F)F)C=CN=C1CS(=O)(=O)C1=NC2=CC=CC=C2N1	C16H14F3N3O3S	385.070796986
Lansoprazole-hydroxy	Pharmaceutical metabolite	CC1=CC(OCC(F)(F)F)=C(C)C(C[S@@](=O)C2=NC3=C(O)C=CC=C3N2)=N1	C17H16F3N3O3S	399.08644705
Levocabastine	Pharmaceutical	C[C@@H]1CN(CC[C@]1(C(O)=O)C1=CC=CC=C1)[C@H]1CC[C@](CC1)(C#N)C1=CC=C(F)C=C1	C26H29FN2O2	420.221306345
4-Fluoroamphetamine	Illicit drug	CC(N)CC1=CC=C(F)C=C1	C9H12FN	153.095377553
4-fluorophenyl-propanolamine	Illicit drug	CC(N)C(O)C1=CC=C(F)C=C1	C9H12FNO	169.090292173
2-Fluoroamphetamine	Illicit drug	CC(N)CC1=C(F)C=CC=C1	C9H12FN	153.095377553
3-Fluoroamphetamine	Illicit drug	CC(N)CC1=CC(F)=CC=C1	C9H12FN	153.095377553
4-Fluoromethamphetamine	Illicit drug	CC(CC1=CC=C(C=C1)F)NC	C10H14FN	167.111027618
4-fluorophenyl-propanolamine	Illicit drug	CC(N)C(O)C1=CC=C(F)C=C1	C9H12FNO	169.090292173
2-Fluoromethamphetamine	Illicit drug	CNC(C)CC1=C(F)C=CC=C1	C10H14FN	167.111027618
3-Fluoromethamphetamine	Illicit drug	CNC(C)CC1=CC(F)=CC=C1	C10H14FN	167.111027618
3-fluoroethamfetamin	Illicit drug	CCNC(C)CC1=CC(F)=CC=C1	C11H16FN	181.126677682
2-fluoroethamfetamin	Illicit drug	CCNC(C)CC1=C(F)C=CC=C1	C11H16FN	181.126677682
4-fluorofentanyl	Illicit drug	CCC(=O)N(C1CCN(CCC2=CC=CC=C2)CC1)C1=CC=C(F)C=C1	C22H27FN2O	354.21074166
2-fluorofentanyl	Illicit drug	CCC(=O)N(C1CCN(CCC2=CC=CC=C2)CC1)C1=C(F)C=CC=C1	C22H27FN2O	354.21074166
4-Fluorobutyrfentanyl	Illicit drug	CCCC(=O)N(C1CCN(CCC2=CC=CC=C2)CC1)C1=CC=C(F)C=C1	C23H29FN2O	368.226391725
4-fluoroisobutyrfentanyl (4F-iBF)	Illicit drug	CC(C)C(=O)N(C1CCN(CCC2=CC=CC=C2)CC1)C1=CC=C(F)C=C1	C23H29FN2O	368.226391725
Ocfentanil (A-3217)	Illicit drug	COCC(=O)N(C1CCN(CCC2=CC=CC=C2)CC1)C1=CC=CC=C1F	C22H27FN2O2	370.20565628
4'-Fluorocannabidiol	Illicit drug	CCCCCC1=CC(O)=C([C@@H]2C=C(C)CC[C@H]2C(C)=C)C(O)=C1F	C21H29FO2	332.215158337
4′-Fluorococaine	Illicit drug	COC(=O)[C@@H]1[C@H]2CC[C@@H](C[C@@H]1OC(=O)C1=CC=C(F)C=C1)N2C	C17H20FNO4	321.137636291
3-(p-Fluorobenzoyloxy)tropane (pFBT)	Illicit drug	CN1C2CCC1CC(C2)OC(=O)C1=CC=C(F)C=C1	C15H18FNO2	263.132156987
4-Fluoromethylphenidate	Illicit drug	COC(=O)C(C1CCCCN1)C1=CC=C(F)C=C1	C14H18FNO2	251.132156987
(–)-2-β-Carbomethoxy-3-β-(4-fluorophenyl)tropane	Illicit drug	COC(=O)C1C2CCC(CC1C1=CC=C(F)C=C1)N2C	C16H20FNO2	277.147807051
5F-CUMYL-PeGACLONE (SGT-115, SGT-269)	Illicit drug	CC(C)(N1C=CC2=C(C3=C(C=CC=C3)N2CCCCCF)C1=O)C1=CC=CC=C1	C25H27FN2O	390.21074166
4F-MDMB-BICA	Illicit drug	COC(=O)C(NC(=O)C1=CN(CCCCF)C2=CC=CC=C12)C(C)(C)C	C20H27FN2O3	362.2005709
4F-MDMB-BINACA	Illicit drug	COC(=O)C(NC(=O)C1=NN(CCCCF)C2=CC=CC=C12)C(C)(C)C	C19H26FN3O3	363.195819872
5F-MDMB-PICA	Illicit drug	COC(=O)C(NC(=O)C1=CN(CCCCCF)C2=CC=CC=C12)C(C)(C)C	C21H29FN2O3	376.216220965
5F-EDMB-PINACA	Illicit drug	CCOC(=O)C(NC(=O)C1=NN(CCCCCF)C2=CC=CC=C12)C(C)(C)C	C21H30FN3O3	391.227120001
5F-EDMB-PICA	Illicit drug	COC(=O)C(NC(=O)C1=CN(CCCCCF)C2=CC=CC=C12)C(C)(C)C	C21H29FN2O3	376.216220965
5F-ADBICA	Illicit drug	CC(C)(C)C(NC(=O)C1=CN(CCCCCF)C2=CC=CC=C12)C(N)=O	C20H28FN3O2	361.216555317
5F-NPB-22	Illicit drug	FCCCCCN1N=C(C(=O)OC2=CC=CC3=CC=CN=C23)C2=CC=CC=C12	C22H20FN3O2	377.153955059
25B-NBF	Illicit drug	COC1=CC(CCNCC2=C(F)C=CC=C2)=C(OC)C=C1Br	C17H19BrFNO2	367.05832
25C-NBF	Illicit drug	COC1=CC(CCNCC2=C(F)C=CC=C2)=C(OC)C=C1Cl	C17H19ClFNO2	323.1088347
25I-NBF	Illicit drug	COC1=CC(CCNCC2=C(F)C=CC=C2)=C(OC)C=C1Cl	C17H19ClFNO2	323.1088347
2F-viminol	Illicit drug	CCC(C)N(CC(O)C1=CC=CN1CC1=CC=CC=C1F)C(C)CC	C21H31FN2O	346.242041789
3-fluorofenmetrazin (3-FPM)	Illicit drug	CC1C(OCCN1)C2=CC(=CC=C2)F	C11H14FNO	195.105942238
4F-alfa-PiHP	Illicit drug	CC(C)CC(N1CCCC1)C(=O)C1=CC=C(F)C=C1	C16H22FNO	263.168542495
4F-alfa-PVP	Illicit drug	CCCC(N1CCCC1)C(=O)C1=CC=C(F)C=C1	C15H20FNO	249.152892431
4-fluoro-N-ethylpentedron (4F-NEP)	Illicit drug	CCCC(NCC)C(=O)C1=CC=C(F)C=C1	C13H18FNO	223.137242367
5F-AKB-58 (5F-Apinaca)	Illicit drug	FCCCCCN1N=C(C(=O)NC23CC4CC(CC(C4)C2)C3)C2=CC=CC=C12	C23H30FN3O	383.237290761
5F-AKB-57 (5F-Apinac)	Illicit drug	FCCCCCN1N=C(C(=O)OC23CC4CC(CC(C4)C2)C3)C2=CC=CC=C12	C23H29FN2O2	384.221306345
5F-AMB (5F-AMB-PINACA)	Illicit drug	COC(=O)C(NC(=O)C1=NN(CCCCCF)C2=CC=CC=C12)C(C)C	C19H26FN3O3	363.195819872
5F-EMB-PICA	Illicit drug	CCOC(=O)[C@@H](NC(=O)C1=CN(CCCCCF)C2=CC=CC=C12)C(C)C	C21H29FN2O3	376.216220965
5F-PB-22	Illicit drug	FCCCCCN1C=C(C(=O)OC2=CC=CC3=CC=CN=C23)C2=CC=CC=C12	C23H21FN2O2	376.158706087
AB-FUBINACA	Illicit drug	CC(C)C(NC(=O)C1=NN(CC2=CC=C(F)C=C2)C2=CC=CC=C12)C(N)=O	C20H21FN4O2	368.164854095
Flephedrone 4	Illicit drug	CNC(C)C(=O)C1=CC=C(F)C=C1	C10H12FNO	181.090292173
Flephedrone 3	Illicit drug	CNC(C)C(=O)C1=C(F)C=CC=C1	C10H12FNO	181.090292173
Flephedrone 2	Illicit drug	CNC(C)C(=O)C1=CC(F)=CC=C1	C10H12FNO	181.090292173
Flualprazolam	Illicit drug	CC1=NN=C2CN=C(C3=C(F)C=CC=C3)C3=C(C=CC(Cl)=C3)N12	C17H12ClFN4	326.0734523
Alpha-hydroxy flualprazolam	Illicit drug	OCC1=NN=C2CN=C(C3=CC=CC=C3F)C3=CC(Cl)=CC=C3N12	C17H12ClFN4O	342.0683669
Flubromazepam	Illicit drug	FC1=CC=CC=C1C1=NCC(=O)NC2=CC=C(Br)C=C12	C15H10BrFN2O	331.996054
Flubromazolam	Illicit drug	CC1=NN=C2CN=C(C3=CC=CC=C3F)C3=CC(Br)=CC=C3N12	C17H12BrFN4	370.022938
Flunitrazepam	Illicit drug	CN1C2=CC=C(C=C2C(=NCC1=O)C1=CC=CC=C1F)[N+]([O-])=O	C16H12FN3O3	313.086269421
7-aminoflunitrazepam	Illicit drug	CN1C2=C(C=C(N)C=C2)C(=NCC1=O)C1=CC=CC=C1F	C16H14FN3O	283.112090246
Flunitrazolam	Illicit drug	CC1=NN=C2CN=C(C3=CC=CC=C3F)C3=CC(=CC=C3N12)N(=O)=O	C17H12FN5O2	337.097502809
FUB-144	Illicit drug	CC1(C)C(C(=O)C2=CN(CC3=CC=C(F)C=C3)C3=CC=CC=C23)C1(C)C	C23H24FNO	349.18419256
flurazepam	Illicit drug	CCN(CC)CCN1C2=CC=C(Cl)C=C2C(=NCC1=O)C1=CC=CC=C1F	C21H23ClFN3O	387.1513682
Desalkylflurazepam	Illicit drug	FC1=C(C=CC=C1)C1=NCC(=O)NC2=C1C=C(Cl)C=C2	C15H10ClFN2O	288.0465688
AMB-FUBINACA	Illicit drug	COC(=O)C(NC(=O)C1=NN(CC2=CC=C(F)C=C2)C2=CC=CC=C12)C(C)C	C21H22FN3O3	383.164519743
DiFMDA	Illicit drug	CC(N)CC1=CC2=C(OC(F)(F)O2)C=C1	C10H11F2NO2	215.075784924
4-Fluoromethylphenidate (4F-MPH)	Illicit drug	COC(=O)C(C1CCCCN1)C1=CC=C(F)C=C1	C14H18FNO2	251.132156987
4-Fluoromethylphenidate (4F-MPH)-carboxy	Illicit drug	OC(=O)C(C1CCCCN1)C1=CC=C(F)C=C1	C13H16FNO2	237.116506922
4-Fluoroethylphenidate (4F-EPH)	Illicit drug	CCOC(=O)C(C1CCCCN1)C1=CC=C(F)C=C1	C15H20FNO2	265.147807051
2-Fluorodeschloroketamine	Illicit drug	CNC1(CCCCC1=O)C1=C(F)C=CC=C1	C13H16FNO	221.121592302
5F-ADB	Illicit drug	COC(=O)[C@H](NC(=O)C1=NN(CCCCCF)C2=CC=CC=C12)C(C)(C)C	C20H28FN3O3	377.211469937
5F-CUMYL-P7AICA (SGT-263)	Illicit drug	CC(C)(NC(=O)C1=CN(CCCCCF)C2=NC=CC=C12)C1=CC=CC=C1	C22H26FN3O	367.205990632
5F-SDB-006	Illicit drug	FCCCCCN1C=C(C(=O)NCC2=CC=CC=C2)C2=CC=CC=C12	C21H23FN2O	338.179441532
5F-CUMYL-PINACA (SGT-25)	Illicit drug	CC(C)(NC(=O)C1=NN(CCCCCF)C2=CC=CC=C12)C1=CC=CC=C1	C22H26FN3O	367.205990632
Fluorexetamine	Illicit drug	CCNC1(CCCCC1=O)C1=CC(F)=CC=C1	C14H18FNO	235.137242367
Fluetizolam	Illicit drug	CCC1=CC2=C(S1)N1C(C)=NN=C1CN=C2C1=C(F)C=CC=C1	C17H15FN4S	326.100145836
Fluclotizolam	Illicit drug	CC1=NN=C2CN=C(C3=C(SC(Cl)=C3)N12)C1=CC=CC=C1F	C15H10ClFN4S	332.0298734
Fluadinazolam	Illicit drug	CN(C)CC1=NN=C2CN=C(C3=CC=CC=C3F)C3=C(C=CC(Cl)=C3)N12	C19H17ClFN5	369.1156514
Flutemazepam	Illicit drug	CN1C2=CC=C(Cl)C=C2C(=NC(O)C1=O)C1=CC=CC=C1F	C16H12ClFN2O2	318.0571335
lotilaner	Veterinary pharmaceutical	CC1=C(SC(=C1)C2=NOC(C2)(C3=CC(=C(C(=C3)Cl)Cl)Cl)C(F)(F)F)C(=O)NCC(=O)NCC(F)(F)F	C20H14Cl3F6N3O3S	594.972566
danofloxacin	Veterinary pharmaceutical	CN1CC2CC1CN2C3=C(C=C4C(=C3)N(C=C(C4=O)C(=O)O)C5CC5)F	C19H20FN3O3	357.148870
fipronil	Veterinary pharmaceutical	C1=C(C=C(C(=C1Cl)N2C(=C(C(=N2)C#N)S(=O)C(F)(F)F)N)Cl)C(F)(F)F	C12H4Cl2F6N4OS	435.938707
fipronil-sulfone	Veterinary pharmaceutical metabolite	C1=C(C=C(C(=C1Cl)N2C(=C(C(=N2)C#N)S(=O)(=O)C(F)(F)F)N)Cl)C(F)(F)F	C12H4Cl2F6N4O2S	451.933622
fipronil-sulfide	Veterinary pharmaceutical metabolite	C1=C(C=C(C(=C1Cl)N2C(=C(C(=N2)C#N)SC(F)(F)F)N)Cl)C(F)(F)F	C12H4Cl2F6N4S	419.943792
tau-fluvalinat	Veterinary pharmaceutical	CC(C)C(C(=O)OC(C#N)C1=CC(=CC=C1)OC2=CC=CC=C2)NC3=C(C=C(C=C3)C(F)(F)F)Cl	C26H22ClF3N2O3	502.127105
isofluran	Veterinary pharmaceutical	C(C(F)(F)F)(OC(F)F)Cl	C3H2ClF5O	183.971433
marbofloxacin	Veterinary pharmaceutical	CN1CCN(CC1)C2=C(C=C3C4=C2OCN(N4C=C(C3=O)C(=O)O)C)F	C17H19FN4O4	362.139034
toltrazuril	Veterinary pharmaceutical	CC1=C(C=CC(=C1)N2C(=O)NC(=O)N(C2=O)C)OC3=CC=C(C=C3)SC(F)(F)F	C18H14F3N3O4S	425.065713
flumetrin	Veterinary pharmaceutical	CC1(C(C1C(=O)OC(C#N)C2=CC(=C(C=C2)F)OC3=CC=CC=C3)C=C(C4=CC=C(C=C4)Cl)Cl)C	C28H22Cl2FNO3	509.096078
enrofloxacin	Veterinary pharmaceutical	CCN1CCN(CC1)C2=C(C=C3C(=C2)N(C=C(C3=O)C(=O)O)C4CC4)F	C19H22FN3O3	359.164520
fluralaner	Veterinary pharmaceutical	CC1=C(C=CC(=C1)C2=NOC(C2)(C3=CC(=CC(=C3)Cl)Cl)C(F)(F)F)C(=O)NCC(=O)NCC(F)(F)F	C22H17Cl2F6N3O3	555.055116
cimicoxib	Veterinary pharmaceutical	COC1=C(C=C(C=C1)C2=C(N=CN2C3=CC=C(C=C3)S(=O)(=O)N)Cl)F	C16H13ClFN3O3S	381.035020
flunixin	Veterinary pharmaceutical	CC1=C(C=CC=C1NC2=C(C=CC=N2)C(=O)O)C(F)(F)F	C14H11F3N2O2	296.077262
enflicoxib	Veterinary pharmaceutical	C1C(N(N=C1C(F)(F)F)C2=CC=C(C=C2)S(=O)(=O)N)C3=C(C=C(C=C3)F)F	C16H12F5N3O2S	405.057039
dexametason	Veterinary pharmaceutical	CC1CC2C3CCC4=CC(=O)C=CC4(C3(C(CC2(C1(C(=O)CO)O)C)O)F)C	C22H29FO5	392.199903
midazolam	Veterinary pharmaceutical	CC1=NC=C2N1C3=C(C=C(C=C3)Cl)C(=NC2)C4=CC=CC=C4F	C18H13ClFN3	325.078203
sarolaner	Veterinary pharmaceutical	CS(=O)(=O)CC(=O)N1CC2(C1)C3=C(CO2)C=C(C=C3)C4=NOC(C4)(C5=CC(=C(C(=C5)Cl)F)Cl)C(F)(F)F	C23H18Cl2F4N2O5S	580.024963
tigolaner	Veterinary pharmaceutical	CN1C(=C(C(=N1)C(C(F)(F)F)(F)F)C(F)(F)F)N2C=C(C=N2)C3=CC(=C(C=C3)Cl)C(=O)NC4(CC4)C#N	C21H13ClF8N6O	552.071161
flubendazole	Veterinary pharmaceutical	COC(=O)NC1=NC2=C(N1)C=C(C=C2)C(=O)C3=CC=C(C=C3)F	C16H12FN3O3	313.086270
florfenikol	Veterinary pharmaceutical	CS(=O)(=O)C1=CC=C(C=C1)C(C(CF)NC(=O)C(Cl)Cl)O	C12H14Cl2FNO4S	357.000465
afoxolaner	Veterinary pharmaceutical	C1C(=NOC1(C2=CC(=CC(=C2)Cl)C(F)(F)F)C(F)(F)F)C3=CC=C(C4=CC=CC=C43)C(=O)NCC(=O)NCC(F)(F)F	C26H17ClF9N3O3	625.081472
robenacoxib	Veterinary pharmaceutical	CCC1=CC(=C(C=C1)NC2=C(C(=CC(=C2F)F)F)F)CC(=O)O	C16H13F4NO2	327.088241
toceranibfosfat	Veterinary pharmaceutical	CC1=C(NC(=C1C(=O)NCCN2CCCC2)C)C=C3C4=C(C=CC(=C4)F)NC3=O	C22H25FN4O2	396.196154
sevofluran	Veterinary pharmaceutical	C(OC(C(F)(F)F)C(F)(F)F)F	C4H3F7O	200.007210
pyriprol	Veterinary pharmaceutical	C1=CC=NC(=C1)CNC2=C(C(=NN2C3=C(C=C(C=C3Cl)C(F)(F)F)Cl)C#N)SC(F)F	C18H10Cl2F5N5S	492.995413
fluoxetine	Veterinary pharmaceutical	CNCCC(C1=CC=CC=C1)OC2=CC=C(C=C2)C(F)(F)F	C17H18F3NO	309.134048
romifidine	Veterinary pharmaceutical	C1CN=C(N1)NC2=C(C=CC=C2Br)F	C9H9BrFN3	256.996386
mavacoxib	Veterinary pharmaceutical	C1=CC(=CC=C1C2=CC(=NN2C3=CC=C(C=C3)S(=O)(=O)N)C(F)(F)F)F	C16H11F4N3O2S	385.050811
pradofloxacin	Veterinary pharmaceutical	C1CC2CN(CC2NC1)C3=C(C=C4C(=C3C#N)N(C=C(C4=O)C(=O)O)C5CC5)F	C21H21FN4O3	396.159769
zolazepam	Veterinary pharmaceutical	CC1=NN(C2=C1C(=NCC(=O)N2C)C3=CC=CC=C3F)C	C15H15FN4O	286.122988
monepantel	Veterinary pharmaceutical	CC(COC1=C(C=CC(=C1)C#N)C(F)(F)F)(C#N)NC(=O)C2=CC=C(C=C2)SC(F)(F)F	C20H13F6N3O2S	473.063267
